# Supplementary material for: 2-[(Isopropoxycarbonothio­yl)sulfanyl]­acetic acid
Source: Acta Crystallogr Sect E Struct Rep Online. 2010 Nov 6;66(Pt 12):o3103. doi: 10.1107/S1600536810041267 (PMC3011714; doi:10.1107/S1600536810041267)
Supplement: Supplementary file 2 [file e-66-o3103-Isup2.hkl]

# 
# h,k,l, Fc-squared, Fo-squared, sigma(Fo-squared) and status flag 
# 
data_I
_shelx_title ' B10084_0m in P2(1)/n' 
_shelx_refln_list_code          4 
_shelx_F_calc_maximum      175.19 
_exptl_crystal_F_000       408.00 
_reflns_d_resolution_high  0.7801 
 
loop_ 
 _symmetry_equiv_pos_as_xyz 
 'x, y, z' 
 '-x+1/2, y+1/2, -z+1/2' 
 '-x, -y, -z' 
 'x-1/2, -y-1/2, z-1/2' 
 
_cell_length_a     5.0092 
_cell_length_b     7.7119 
_cell_length_c    23.8679 
_cell_angle_alpha  90.000 
_cell_angle_beta   90.294 
_cell_angle_gamma  90.000 
 
_shelx_F_squared_multiplier     1.000 
 
loop_ 
 _refln_index_h 
 _refln_index_k 
 _refln_index_l 
 _refln_F_squared_calc 
 _refln_F_squared_meas 
 _refln_F_squared_sigma 
 _refln_observed_status 
   2   0   0     1404.91     1395.14     37.71 o 
   4   0   0        0.18       14.46     22.20 o 
   6   0   0       42.02       15.35     43.65 o 
   1   1   0      203.80      213.10      6.28 o 
   2   1   0      208.54      233.01      8.18 o 
   3   1   0      408.31      429.53     13.20 o 
   4   1   0       34.12      123.40     10.37 o 
   5   1   0      255.73      298.30     19.83 o 
   6   1   0        1.79       61.73     23.51 o 
   0   2   0     1039.32     1088.97     15.82 o 
   1   2   0      535.79      575.89     11.44 o 
   2   2   0     4503.66     4549.30     37.49 o 
   3   2   0      119.90      125.29      9.51 o 
   4   2   0      806.08      830.30     17.72 o 
   5   2   0       40.22       79.72     17.43 o 
   6   2   0        2.36       39.65     33.63 o 
   1   3   0     4869.31     4990.04     42.98 o 
   2   3   0      431.10      441.14     13.70 o 
   3   3   0       94.01      103.82     11.10 o 
   4   3   0        8.77       30.60     18.30 o 
   5   3   0       13.44       49.76     19.24 o 
   6   3   0       28.02       33.35     23.05 o 
   0   4   0     2636.03     2830.37     40.22 o 
   1   4   0      298.66      311.05     12.36 o 
   2   4   0        6.04        2.75     12.57 o 
   3   4   0       26.35       42.01     20.75 o 
   4   4   0      784.53      804.61     32.37 o 
   5   4   0        0.72       14.85     19.62 o 
   1   5   0       13.72       10.24      8.96 o 
   2   5   0        1.80      -13.59     13.59 o 
   3   5   0      241.33      293.26     22.10 o 
   4   5   0       53.62       46.28     19.33 o 
   5   5   0      184.70      204.56     24.79 o 
   0   6   0     4896.81     5106.96     99.23 o 
   1   6   0      490.85      454.03     17.11 o 
   2   6   0       13.04        2.11     16.13 o 
   3   6   0        1.63       19.45     23.25 o 
   4   6   0        5.74       25.14     20.57 o 
   5   6   0        4.63       43.63     37.33 o 
   1   7   0        5.88       11.20     14.12 o 
   2   7   0       13.90       30.68     19.45 o 
   3   7   0      141.10      124.55     43.16 o 
   4   7   0       54.58       78.90     28.73 o 
   0   8   0      193.34      172.96     56.74 o 
   1   8   0        4.88       29.38     30.40 o 
   2   8   0      353.26      384.76     27.11 o 
   3   8   0       53.79       52.99     29.43 o 
   1   9   0      598.06      605.10     34.99 o 
   2   9   0      223.04      186.37     33.08 o 
  -5   0   1       81.68       81.87     19.49 o 
  -3   0   1       10.39       11.28     11.34 o 
  -1   0   1        9.25       -5.12     10.24 o 
   1   0   1     3282.79     3254.30     33.93 o 
   3   0   1     4127.79     4076.46     60.86 o 
   5   0   1      210.54      293.03     27.85 o 
  -6   1   1        0.09       11.41     18.83 o 
  -5   1   1      467.94      487.99     23.20 o 
  -4   1   1     1368.59     1425.09     23.03 o 
  -3   1   1      559.07      576.91     14.53 o 
  -2   1   1     1582.38     1545.55     20.29 o 
  -1   1   1      797.17      769.34     11.88 o 
   0   1   1     1412.58     1506.43     13.33 o 
   1   1   1     3727.06     3644.05     26.08 o 
   2   1   1     1617.25     1582.30     25.94 o 
   3   1   1        1.51        7.63     10.39 o 
   4   1   1      548.00      574.03     14.38 o 
   5   1   1       14.48       44.79     12.67 o 
   6   1   1      200.76      180.10     26.44 o 
  -6   2   1       15.34       29.94     19.50 o 
  -5   2   1      701.70      685.63     29.37 o 
  -4   2   1       60.12       87.94      9.59 o 
  -3   2   1      302.30      307.49     10.96 o 
  -2   2   1        4.42       -3.57      7.06 o 
  -1   2   1     6050.50     6169.18     50.70 o 
   0   2   1      561.50      634.95     10.03 o 
   1   2   1      709.08      745.03     11.66 o 
   2   2   1      235.21      226.70      9.02 o 
   3   2   1      102.44      101.12      7.63 o 
   4   2   1      277.97      308.41     16.36 o 
   5   2   1      103.61      117.52     21.83 o 
   6   2   1        5.30        2.29     22.84 o 
  -6   3   1        2.31       -2.64     29.50 o 
  -5   3   1       29.62       61.18     16.75 o 
  -4   3   1       88.34      113.19     23.94 o 
  -3   3   1      217.72      240.32     12.77 o 
  -2   3   1       32.41       58.26      8.12 o 
  -1   3   1       75.15      103.33      6.33 o 
   0   3   1      269.36      295.54      7.67 o 
   1   3   1      274.40      300.67      8.99 o 
   2   3   1     1152.48     1147.77     21.63 o 
   3   3   1      184.31      225.39     13.31 o 
   4   3   1     2098.85     2093.35     62.18 o 
   5   3   1       62.80       53.89     20.48 o 
   6   3   1       92.72       79.29     24.98 o 
  -5   4   1       24.92       55.74     20.50 o 
  -4   4   1      106.15      141.46     19.62 o 
  -3   4   1       60.59       72.48     15.38 o 
  -2   4   1      234.95      263.93     29.57 o 
  -1   4   1     2411.14     2554.18     27.37 o 
   0   4   1       10.40       -1.77      6.79 o 
   1   4   1       97.89       95.85      9.13 o 
   2   4   1      220.07      209.71     16.91 o 
   3   4   1       16.89       42.77     15.89 o 
   4   4   1      344.22      366.07     28.10 o 
   5   4   1        4.22       28.00     19.89 o 
  -5   5   1      120.30      144.92     29.74 o 
  -4   5   1      464.75      464.53     26.74 o 
  -3   5   1      117.43      109.87     17.77 o 
  -2   5   1      285.76      254.54     18.54 o 
  -1   5   1      532.76      509.35     16.31 o 
   0   5   1      916.42      981.74     24.73 o 
   1   5   1      195.24      197.67     11.73 o 
   2   5   1      113.96      109.12     14.16 o 
   3   5   1      858.91      872.36     40.66 o 
   4   5   1       88.97      105.71     20.38 o 
   5   5   1        0.01       25.11     21.14 o 
  -5   6   1       12.80       -2.09     27.45 o 
  -4   6   1        3.27       14.76     23.20 o 
  -3   6   1       86.59       70.91     24.37 o 
  -2   6   1        0.58      -15.27     15.27 o 
  -1   6   1       67.03       68.25     11.43 o 
   0   6   1       37.96       43.17     12.92 o 
   1   6   1      665.36      711.03     32.54 o 
   2   6   1      266.58      252.91     18.40 o 
   3   6   1     1339.25     1292.98     38.35 o 
   4   6   1       12.21        8.43     19.66 o 
   5   6   1       71.70       45.09     29.05 o 
  -4   7   1      494.27      464.08     39.80 o 
  -3   7   1      443.06      460.38     28.18 o 
  -2   7   1      177.71      165.05     21.22 o 
  -1   7   1      392.50      404.25     27.55 o 
   0   7   1      255.54      310.83     23.20 o 
   1   7   1       86.98       82.01     12.61 o 
   2   7   1      276.85      262.76     20.30 o 
   3   7   1       29.89       54.43     20.68 o 
   4   7   1      314.54      343.20     36.99 o 
  -3   8   1        0.58      -26.24     26.24 o 
  -2   8   1        0.45        8.50     45.15 o 
  -1   8   1      750.72      783.34     42.87 o 
   0   8   1      168.60      186.86     18.68 o 
   1   8   1      321.17      386.46     44.54 o 
   2   8   1       48.75       66.89     18.65 o 
   3   8   1       21.38       -5.20     32.36 o 
  -2   9   1        5.94      -27.80     27.80 o 
  -1   9   1       26.90       15.47     21.80 o 
   0   9   1       11.25        1.51     28.89 o 
   1   9   1      158.37      147.58     34.82 o 
   2   9   1      227.15      207.98     37.78 o 
  -6   0   2      642.40      692.37     65.02 o 
  -4   0   2      827.04      868.50     52.66 o 
  -2   0   2      799.43      688.49     22.85 o 
   0   0   2     3637.84     3312.91     43.49 o 
   2   0   2      880.32      763.40     45.54 o 
   4   0   2       27.69       45.93      9.98 o 
   6   0   2       38.47       -3.91     41.24 o 
  -6   1   2       13.36        9.34     19.33 o 
  -5   1   2      220.37      241.26     15.88 o 
  -4   1   2      257.38      262.52     12.17 o 
  -3   1   2      964.30     1032.54     18.09 o 
  -2   1   2     1335.41     1285.93     20.95 o 
  -1   1   2     7128.36     7031.98     72.74 o 
   0   1   2       70.21       84.06      4.37 o 
   1   1   2        9.72       15.10      3.71 o 
   2   1   2      696.70      618.06     16.94 o 
   3   1   2     1807.69     1863.43     20.53 o 
   4   1   2      237.08      259.31     16.60 o 
   5   1   2       10.01       20.27     15.84 o 
   6   1   2       22.58       61.45     23.40 o 
  -6   2   2       43.56       15.73     28.63 o 
  -5   2   2        3.16       62.59     15.72 o 
  -4   2   2        0.00        6.87      8.86 o 
  -3   2   2      183.71      198.16     10.84 o 
  -2   2   2      156.27      146.37      9.10 o 
  -1   2   2      121.17      144.03      6.83 o 
   0   2   2     2764.79     2855.42     26.32 o 
   1   2   2      180.65      173.90      8.59 o 
   2   2   2     1102.29     1099.46     17.69 o 
   3   2   2      448.25      425.38     16.19 o 
   4   2   2      181.74      193.41     16.99 o 
   5   2   2      210.20      206.68     24.40 o 
   6   2   2        8.28       16.05     23.71 o 
  -6   3   2       17.44       14.40     23.22 o 
  -5   3   2     1430.12     1463.01     46.97 o 
  -4   3   2      195.81      186.09     23.00 o 
  -3   3   2      149.48      171.40      8.59 o 
  -2   3   2      116.38      112.24     10.65 o 
  -1   3   2      208.55      256.47      8.05 o 
   0   3   2      364.59      399.67     10.44 o 
   1   3   2      725.08      782.98     20.12 o 
   2   3   2        0.03       -9.12      9.12 o 
   3   3   2      474.48      474.52     15.57 o 
   4   3   2       59.61      191.58     30.18 o 
   5   3   2      372.37      337.73     27.35 o 
   6   3   2        0.08      -17.40     22.98 o 
  -5   4   2        4.38       29.66     19.09 o 
  -4   4   2       12.00       44.85     23.98 o 
  -3   4   2       26.12       32.99     16.29 o 
  -2   4   2      847.51      806.28     21.53 o 
  -1   4   2      112.59      148.24     11.04 o 
   0   4   2     1980.55     2176.39     25.81 o 
   1   4   2     1306.12     1238.37     27.73 o 
   2   4   2      982.94      961.21     24.11 o 
   3   4   2      630.32      624.72     23.11 o 
   4   4   2      248.12      276.43     23.08 o 
   5   4   2      127.69      125.17     27.66 o 
  -5   5   2      112.76      113.69     29.59 o 
  -4   5   2       72.93       56.38     19.09 o 
  -3   5   2      657.44      698.49     28.68 o 
  -2   5   2       57.73       43.77     14.13 o 
  -1   5   2     2124.32     2125.67     31.28 o 
   0   5   2       35.46       37.86     11.07 o 
   1   5   2      561.10      552.87     17.09 o 
   2   5   2        8.52        3.65     12.03 o 
   3   5   2      720.57      694.14     29.17 o 
   4   5   2      159.32      161.34     21.87 o 
   5   5   2       43.88       37.28     25.13 o 
  -5   6   2       14.25       33.48     28.84 o 
  -4   6   2      373.62      393.42     61.26 o 
  -3   6   2        0.28        7.95     22.32 o 
  -2   6   2      331.15      335.71     21.86 o 
  -1   6   2        9.74       30.05     16.46 o 
   0   6   2      293.15      292.25     17.04 o 
   1   6   2        0.50        1.10     10.03 o 
   2   6   2      226.25      240.11     18.53 o 
   3   6   2      215.51      251.90     30.92 o 
   4   6   2       50.05       30.26     21.29 o 
   5   6   2       25.45        2.44     28.09 o 
  -4   7   2        7.10       45.68     28.44 o 
  -3   7   2       75.83       96.23     28.71 o 
  -2   7   2       21.89       -2.75     17.51 o 
  -1   7   2      214.34      242.20     23.20 o 
   0   7   2      407.72      441.95     21.29 o 
   1   7   2      333.93      361.91     22.69 o 
   2   7   2      266.22      293.75     21.46 o 
   3   7   2      473.23      478.30     37.46 o 
   4   7   2       41.89       44.74     28.50 o 
  -3   8   2      154.88      187.69     33.58 o 
  -2   8   2      131.97      158.35     41.24 o 
  -1   8   2       62.67       61.19     25.03 o 
   0   8   2      368.74      423.14     23.04 o 
   1   8   2        3.43       -7.15     19.99 o 
   2   8   2      126.81      148.31     19.94 o 
   3   8   2        1.08       58.73     28.50 o 
  -2   9   2       45.17       38.68     30.35 o 
  -1   9   2      135.73      128.46     25.51 o 
   0   9   2        8.11      -16.57     31.91 o 
   1   9   2        3.23      -21.63     21.63 o 
   2   9   2        0.07       18.01     22.78 o 
  -5   0   3       24.91       48.04     18.38 o 
  -3   0   3     1308.34     1238.34     36.85 o 
  -1   0   3    30691.95    30102.99    703.81 o 
   1   0   3       56.40       60.03      5.68 o 
   3   0   3      177.14      217.06     13.28 o 
   5   0   3       27.34       62.58     18.13 o 
  -6   1   3       93.10      116.68     22.38 o 
  -5   1   3       43.93       52.63     11.90 o 
  -4   1   3      113.95      138.72     10.80 o 
  -3   1   3       18.84       39.04      8.70 o 
  -2   1   3       63.36       47.96      8.10 o 
  -1   1   3       77.53       92.16     12.23 o 
   0   1   3     3333.30     3295.37     32.65 o 
   1   1   3       19.54       20.79      3.69 o 
   2   1   3     1095.75     1060.05     14.75 o 
   3   1   3       28.94       73.71     11.16 o 
   4   1   3      134.20      163.15     11.14 o 
   5   1   3        1.75       54.09     19.12 o 
   6   1   3      130.09      165.35     25.07 o 
  -6   2   3        2.03       23.10     19.41 o 
  -5   2   3      570.75      566.16     30.81 o 
  -4   2   3       59.68       67.58     10.10 o 
  -3   2   3      381.25      419.57     14.32 o 
  -2   2   3      309.90      345.92     13.42 o 
  -1   2   3     1032.32     1090.01     30.41 o 
   0   2   3       28.78       26.70      6.02 o 
   1   2   3     4297.72     4356.22     38.09 o 
   2   2   3      389.43      373.41     11.44 o 
   3   2   3      935.17      930.28     19.67 o 
   4   2   3       22.21       35.26      9.85 o 
   5   2   3       74.92       63.59     21.68 o 
   6   2   3       68.61       77.71     24.93 o 
  -6   3   3       73.27       64.37     24.18 o 
  -5   3   3        5.51        2.71     18.21 o 
  -4   3   3      127.57       98.72     16.34 o 
  -3   3   3        1.90        7.27      9.30 o 
  -2   3   3     5490.62     5274.51     65.02 o 
  -1   3   3      237.16      239.82      8.42 o 
   0   3   3     4870.79     5203.23     42.30 o 
   1   3   3        8.90       12.14      6.62 o 
   2   3   3      516.17      512.67     14.01 o 
   3   3   3        0.23       41.44      9.91 o 
   4   3   3       33.62       32.99     16.21 o 
   5   3   3       50.10       80.40     21.72 o 
   6   3   3       68.89       72.73     25.38 o 
  -5   4   3       99.78      135.06     21.34 o 
  -4   4   3       51.75       54.94     17.18 o 
  -3   4   3       53.29       90.26     36.46 o 
  -2   4   3       89.71      100.17      8.54 o 
  -1   4   3     1305.72     1378.23     20.13 o 
   0   4   3      183.15      209.55      9.35 o 
   1   4   3     1285.68     1326.39     22.91 o 
   2   4   3      801.10      740.30     37.35 o 
   3   4   3      968.27      988.91     27.64 o 
   4   4   3      296.62      300.45     23.83 o 
   5   4   3       83.90      125.61     23.95 o 
  -5   5   3       24.36       38.64     27.45 o 
  -4   5   3       23.71       17.30     17.72 o 
  -3   5   3       76.50      124.81     21.60 o 
  -2   5   3        1.51        6.93     13.28 o 
  -1   5   3       22.59       24.32      8.18 o 
   0   5   3     2287.42     2363.38     34.29 o 
   1   5   3        6.36        0.39     12.59 o 
   2   5   3      823.96      780.81     27.20 o 
   3   5   3       15.71       26.76     21.21 o 
   4   5   3      119.22      146.78     22.07 o 
   5   5   3        7.48       39.26     41.54 o 
  -5   6   3        8.33       97.79     30.53 o 
  -4   6   3      125.62      155.88     30.12 o 
  -3   6   3      244.33      276.91     21.92 o 
  -2   6   3      218.75      201.93     19.52 o 
  -1   6   3     3853.60     3828.20    112.28 o 
   0   6   3      449.37      455.52     24.77 o 
   1   6   3        6.04        0.99     11.27 o 
   2   6   3      492.94      454.73     21.99 o 
   3   6   3       17.38       16.13     18.82 o 
   4   6   3       66.22       73.74     22.13 o 
   5   6   3       29.49       29.67     28.95 o 
  -4   7   3      151.48      164.77     32.61 o 
  -3   7   3        7.61       23.92     25.44 o 
  -2   7   3       86.57      109.48     19.15 o 
  -1   7   3        5.17        3.37     17.49 o 
   0   7   3       12.74        0.53     13.57 o 
   1   7   3        0.31      -11.11     11.11 o 
   2   7   3       69.14       96.12     17.94 o 
   3   7   3      140.16      183.57     33.86 o 
   4   7   3       37.98       17.66     21.46 o 
  -3   8   3       14.49       14.60     27.94 o 
  -2   8   3        0.42       16.61     26.03 o 
  -1   8   3       87.16       82.45     21.44 o 
   0   8   3        6.64        8.02     15.25 o 
   1   8   3      473.68      545.28     31.96 o 
   2   8   3       50.53       52.61     18.37 o 
   3   8   3      285.44      271.57     27.54 o 
  -2   9   3      469.12      453.29     64.57 o 
  -1   9   3       56.42       61.33     27.83 o 
   0   9   3      177.72      194.39     33.21 o 
   1   9   3       91.24      125.28     33.36 o 
   2   9   3        2.17       12.36     22.81 o 
  -6   0   4        1.41       18.35     27.85 o 
  -4   0   4      140.89      160.01     14.80 o 
  -2   0   4      727.39      681.38     37.03 o 
   0   0   4     2765.85     2635.55     32.08 o 
   2   0   4     5132.47     5059.31     60.36 o 
   4   0   4      128.86      183.09     25.20 o 
   6   0   4      106.72       21.67     46.06 o 
  -6   1   4       38.72       22.70     19.18 o 
  -5   1   4      474.67      472.54     17.12 o 
  -4   1   4        7.68       20.66      9.36 o 
  -3   1   4     1327.13     1290.64     22.88 o 
  -2   1   4        4.38        0.29      7.76 o 
  -1   1   4     1350.71     1336.16     23.86 o 
   0   1   4     2453.60     2362.98     24.90 o 
   1   1   4     1813.86     1768.43     17.16 o 
   2   1   4      858.68      846.74     15.66 o 
   3   1   4      682.14      707.39     13.45 o 
   4   1   4       76.02       84.41      9.86 o 
   5   1   4      503.63      596.69     31.60 o 
   6   1   4       18.42       28.05     23.32 o 
  -6   2   4      207.52      221.65     23.16 o 
  -5   2   4       61.32       55.21     16.04 o 
  -4   2   4        2.52        8.55     10.64 o 
  -3   2   4      396.85      404.71     20.75 o 
  -2   2   4     1269.91     1189.60     23.72 o 
  -1   2   4      484.09      499.77     12.11 o 
   0   2   4      301.88      335.80     10.77 o 
   1   2   4      538.10      557.44     18.75 o 
   2   2   4     1065.04     1065.73     14.91 o 
   3   2   4       62.46       78.54      7.99 o 
   4   2   4      782.88      832.11     21.83 o 
   5   2   4        4.06       14.56     20.10 o 
   6   2   4      407.55      425.36     32.50 o 
  -6   3   4        0.27       45.18     44.85 o 
  -5   3   4       11.42       -9.60     15.53 o 
  -4   3   4        4.22      -10.23     10.23 o 
  -3   3   4       63.80       47.96      8.90 o 
  -2   3   4      187.40      212.15     12.97 o 
  -1   3   4      948.91     1046.18     17.04 o 
   0   3   4      147.68      174.94      7.85 o 
   1   3   4     5656.13     5961.58    125.96 o 
   2   3   4       61.05       80.14      7.80 o 
   3   3   4     1630.77     1608.90     29.25 o 
   4   3   4        0.01       19.38     16.47 o 
   5   3   4        6.83       19.74     20.85 o 
   6   3   4       10.91       10.56     24.57 o 
  -5   4   4      243.73      231.52     20.32 o 
  -4   4   4      125.82      127.91     19.14 o 
  -3   4   4      816.83      778.55     40.78 o 
  -2   4   4     1512.15     1481.28     22.26 o 
  -1   4   4      542.57      541.46     18.20 o 
   0   4   4      554.81      572.83     14.29 o 
   1   4   4       16.84        8.90      8.00 o 
   2   4   4      199.19      191.29     15.88 o 
   3   4   4      175.45      199.78     12.52 o 
   4   4   4      146.39      172.94     20.77 o 
   5   4   4        0.02       -4.95     21.53 o 
  -5   5   4      362.43      368.51     36.18 o 
  -4   5   4        3.37       21.54     21.54 o 
  -3   5   4      533.33      542.77     26.29 o 
  -2   5   4      661.10      643.46     16.10 o 
  -1   5   4     1619.50     1584.65     28.48 o 
   0   5   4      344.66      382.36     15.47 o 
   1   5   4      231.69      229.18     12.54 o 
   2   5   4     1023.85     1000.47     27.69 o 
   3   5   4      114.79       92.76     18.94 o 
   4   5   4       22.47       50.64     20.10 o 
   5   5   4      207.49      246.49     33.42 o 
  -5   6   4       21.77       97.17     30.64 o 
  -4   6   4        0.48       15.01     39.74 o 
  -3   6   4      215.74      206.07     20.49 o 
  -2   6   4        1.55        3.58     14.74 o 
  -1   6   4      521.54      498.79     29.45 o 
   0   6   4     1011.03     1071.23     27.69 o 
   1   6   4        0.36       -9.94      9.94 o 
   2   6   4     2177.83     2141.30     67.56 o 
   3   6   4       97.06      114.15     21.25 o 
   4   6   4        0.62       -5.80     20.32 o 
   5   6   4       15.33       39.30     28.77 o 
  -4   7   4      221.72      238.90     48.77 o 
  -3   7   4      272.19      285.73     34.50 o 
  -2   7   4      196.30      204.92     28.81 o 
  -1   7   4        1.66       23.00     18.20 o 
   0   7   4      154.41      163.11     16.70 o 
   1   7   4       12.22        9.04     11.72 o 
   2   7   4      137.72      133.00     18.61 o 
   3   7   4      175.54      201.48     25.42 o 
   4   7   4      160.30      172.29     25.76 o 
  -3   8   4       74.18       76.32     29.27 o 
  -2   8   4      585.10      564.48     48.92 o 
  -1   8   4       87.88       81.14     26.74 o 
   0   8   4       10.02        9.49     15.03 o 
   1   8   4      190.80      218.16     21.19 o 
   2   8   4       37.55       30.08     18.56 o 
   3   8   4       10.71      -18.11     21.06 o 
  -2   9   4       57.87       55.79     29.57 o 
  -1   9   4        4.01       47.16     27.27 o 
   0   9   4      187.85      130.36     32.35 o 
   1   9   4      372.23      382.19     30.77 o 
   2   9   4        3.25       18.76     21.94 o 
  -5   0   5        3.27      -12.63     13.79 o 
  -3   0   5      426.04      438.27     24.90 o 
  -1   0   5      932.29      877.20     40.64 o 
   1   0   5    19761.41    19432.02    241.87 o 
   3   0   5      436.82      467.73     25.89 o 
   5   0   5      199.04      182.40     26.86 o 
  -6   1   5       40.74       39.71     17.54 o 
  -5   1   5       44.00       41.41     11.71 o 
  -4   1   5      731.73      726.49     30.58 o 
  -3   1   5      125.80      130.89     12.47 o 
  -2   1   5     1721.38     1611.82     40.09 o 
  -1   1   5      732.98      707.84     17.12 o 
   0   1   5     2793.42     2795.91     25.17 o 
   1   1   5     5179.88     5173.18     46.13 o 
   2   1   5     1892.10     1895.95     21.20 o 
   3   1   5     1601.76     1578.69     22.00 o 
   4   1   5        7.41       30.18      8.88 o 
   5   1   5      299.52      316.96     23.55 o 
   6   1   5      102.45      130.67     29.09 o 
  -6   2   5        0.06        5.63     18.84 o 
  -5   2   5        1.89      -10.66     16.08 o 
  -4   2   5      329.10      313.26     23.32 o 
  -3   2   5      285.31      260.95     18.94 o 
  -2   2   5       18.19       31.93     19.65 o 
  -1   2   5     3901.19     4015.00     47.86 o 
   0   2   5     1359.08     1378.22     20.42 o 
   1   2   5       27.10       18.93      6.10 o 
   2   2   5      101.52      100.77      8.54 o 
   3   2   5        1.39        9.83      7.59 o 
   4   2   5      682.27      714.09     20.08 o 
   5   2   5       15.45       23.64     20.77 o 
   6   2   5        0.36       -7.45     23.26 o 
  -6   3   5      790.72      700.50     65.32 o 
  -5   3   5       72.23       64.25     16.20 o 
  -4   3   5        7.47        3.26     10.53 o 
  -3   3   5       52.44       65.48     15.17 o 
  -2   3   5      330.48      342.97     14.25 o 
  -1   3   5       60.57       63.61      6.66 o 
   0   3   5      226.31      233.26      8.92 o 
   1   3   5      542.65      570.72     17.01 o 
   2   3   5      159.13      162.93      7.89 o 
   3   3   5      519.38      533.82     18.04 o 
   4   3   5      949.46      953.12     28.82 o 
   5   3   5        2.82      -10.81     26.60 o 
   6   3   5      249.73      269.22     29.73 o 
  -5   4   5       28.46       19.54     22.49 o 
  -4   4   5      272.73      301.75     24.78 o 
  -3   4   5      587.61      519.17     16.45 o 
  -2   4   5      153.52      149.58      8.88 o 
  -1   4   5       21.49       14.36     10.04 o 
   0   4   5     1108.46     1120.58     19.41 o 
   1   4   5     2147.09     2173.94     36.68 o 
   2   4   5      107.24       97.94      7.97 o 
   3   4   5      620.05      601.57     27.76 o 
   4   4   5      250.54      289.96     23.46 o 
   5   4   5       66.59       98.80     27.61 o 
  -5   5   5       11.34       29.20     26.58 o 
  -4   5   5      517.04      512.17     37.03 o 
  -3   5   5        0.05        6.62     14.49 o 
  -2   5   5      632.01      640.45     16.30 o 
  -1   5   5      137.59      136.50     11.24 o 
   0   5   5      596.17      601.87     17.09 o 
   1   5   5       51.33       51.50     10.11 o 
   2   5   5      755.21      732.81     25.10 o 
   3   5   5      156.44      121.10     20.20 o 
   4   5   5        0.79      -15.69     18.87 o 
   5   5   5      171.82      192.50     26.50 o 
  -5   6   5       83.62       92.27     31.71 o 
  -4   6   5       41.86       33.32     27.24 o 
  -3   6   5      119.56       74.95     25.90 o 
  -2   6   5      276.20      266.00     19.06 o 
  -1   6   5      282.99      292.93     27.30 o 
   0   6   5      105.36       92.16     12.85 o 
   1   6   5      362.38      400.86     17.04 o 
   2   6   5      288.20      290.50     22.93 o 
   3   6   5      390.38      357.87     25.75 o 
   4   6   5        1.18      -10.23     20.49 o 
  -4   7   5       82.97       72.86     31.07 o 
  -3   7   5       13.74       -2.79     26.23 o 
  -2   7   5      505.44      488.71     35.62 o 
  -1   7   5      191.42      239.61     28.34 o 
   0   7   5      206.43      215.60     17.60 o 
   1   7   5      251.80      254.97     15.97 o 
   2   7   5      238.48      214.34     20.32 o 
   3   7   5       80.57       71.74     21.48 o 
   4   7   5       32.75       59.39     22.88 o 
  -3   8   5       60.74       35.86     29.26 o 
  -2   8   5       20.55       43.93     27.00 o 
  -1   8   5      325.14      361.65     40.04 o 
   0   8   5       22.24       12.94     15.26 o 
   1   8   5      348.58      339.60     23.46 o 
   2   8   5       86.65       73.23     21.81 o 
   3   8   5       18.66       21.03     22.49 o 
  -2   9   5        4.44      -26.17     33.72 o 
  -1   9   5       24.48       24.10     28.12 o 
   0   9   5       92.21       63.08     30.57 o 
   1   9   5       26.81       -2.57     29.63 o 
   2   9   5       62.99       58.75     22.93 o 
  -6   0   6        4.32       30.94     28.10 o 
  -4   0   6      709.55      708.41     28.05 o 
  -2   0   6     4965.99     5084.68     93.67 o 
   0   0   6     1088.10     1117.75     19.30 o 
   2   0   6      931.37     1002.96     18.96 o 
   4   0   6      230.25      275.31     37.93 o 
   6   0   6        0.56      -38.53     38.53 o 
  -6   1   6        2.29        4.52     16.53 o 
  -5   1   6       54.90       55.33     12.69 o 
  -4   1   6      490.29      442.90     14.70 o 
  -3   1   6      439.82      389.80     19.32 o 
  -2   1   6      753.52      769.93     65.17 o 
  -1   1   6     6238.58     6071.57     74.12 o 
   0   1   6      473.47      458.95     11.14 o 
   1   1   6        4.09       10.06      4.73 o 
   2   1   6     2663.79     2693.46     34.06 o 
   3   1   6       56.07       78.97     10.79 o 
   4   1   6      474.00      521.62     18.15 o 
   5   1   6      355.08      377.39     55.51 o 
   6   1   6      196.19      191.42     27.46 o 
  -6   2   6       52.00       24.66     41.49 o 
  -5   2   6        2.92      -15.02     15.02 o 
  -4   2   6       24.00       16.02     11.25 o 
  -3   2   6       30.30       43.76     11.79 o 
  -2   2   6      319.04      334.30     27.57 o 
  -1   2   6      150.39      162.95     10.80 o 
   0   2   6     6003.82     6113.08     55.66 o 
   1   2   6       44.06       61.82      6.42 o 
   2   2   6      860.30      771.72     12.36 o 
   3   2   6      160.40      161.71     12.62 o 
   4   2   6      831.11      812.10     29.35 o 
   5   2   6       21.14       39.47     21.25 o 
   6   2   6      122.77      165.10     27.37 o 
  -5   3   6      430.91      450.65     31.02 o 
  -4   3   6       58.18       37.20     11.75 o 
  -3   3   6     1794.08     1760.53     35.80 o 
  -2   3   6      183.41      179.66     16.25 o 
  -1   3   6      619.09      626.08     16.08 o 
   0   3   6       64.65       77.78     15.42 o 
   1   3   6       60.14       58.55      9.20 o 
   2   3   6      337.21      326.55      9.25 o 
   3   3   6       42.23       47.52      6.72 o 
   4   3   6      131.98      134.37     17.12 o 
   5   3   6      106.36       98.95     23.68 o 
  -5   4   6       13.84       43.90     21.72 o 
  -4   4   6       56.45       58.50     15.38 o 
  -3   4   6        0.30       -9.97     13.07 o 
  -2   4   6      281.60      292.47     13.83 o 
  -1   4   6        5.99        1.40      7.28 o 
   0   4   6     2486.81     2652.43     40.39 o 
   1   4   6      141.00      138.13     14.69 o 
   2   4   6      432.92      422.02     15.89 o 
   3   4   6      428.04      479.20     38.02 o 
   4   4   6       61.54      110.42     20.24 o 
   5   4   6       20.50       34.34     22.41 o 
  -5   5   6       11.70      -25.53     25.53 o 
  -4   5   6       44.03       48.76     24.48 o 
  -3   5   6       68.30       63.88     15.70 o 
  -2   5   6      312.24      337.01     15.07 o 
  -1   5   6     1052.69     1084.18     27.15 o 
   0   5   6      239.12      263.59     12.19 o 
   1   5   6      427.61      396.57     15.88 o 
   2   5   6        8.02       -5.13      9.12 o 
   3   5   6        0.02       -2.08     17.18 o 
   4   5   6       22.80       29.77     19.45 o 
   5   5   6       78.50       83.85     24.97 o 
  -4   6   6      498.85      545.46     40.85 o 
  -3   6   6       43.24       31.18     25.19 o 
  -2   6   6     2100.37     2013.13     64.72 o 
  -1   6   6      288.45      290.18     48.62 o 
   0   6   6       54.85       37.36     12.15 o 
   1   6   6      273.64      274.29     15.31 o 
   2   6   6       17.51       -2.98     14.31 o 
   3   6   6       23.69       47.74     20.21 o 
   4   6   6      381.87      355.56     28.32 o 
  -4   7   6        2.84      -14.44     26.49 o 
  -3   7   6      133.42      136.60     30.07 o 
  -2   7   6      110.13      121.77     28.24 o 
  -1   7   6      588.24      645.31     46.96 o 
   0   7   6       12.11        5.37     13.44 o 
   1   7   6       37.40       26.33     12.61 o 
   2   7   6      194.97      229.85     20.42 o 
   3   7   6       22.17       13.45     21.29 o 
   4   7   6      117.95      141.98     25.88 o 
  -3   8   6       70.58       74.27     30.12 o 
  -2   8   6       12.27      -25.44     25.44 o 
  -1   8   6       14.17        9.82     25.24 o 
   0   8   6     1046.31     1048.73     38.22 o 
   1   8   6       80.14       56.56     23.98 o 
   2   8   6      642.93      611.49     29.44 o 
   3   8   6        4.21        4.11     22.46 o 
  -2   9   6        2.84       22.86     28.80 o 
  -1   9   6       72.06       39.72     27.17 o 
   0   9   6       99.37      152.02     46.06 o 
   1   9   6        1.20      -13.04     21.52 o 
   2   9   6       16.76       20.85     20.21 o 
  -5   0   7      619.92      624.81     25.79 o 
  -3   0   7      155.40      128.65     18.95 o 
  -1   0   7     9611.64     9488.92    154.18 o 
   1   0   7    15615.88    15020.67    191.79 o 
   3   0   7      268.54      283.52     21.97 o 
   5   0   7        8.66        2.33     38.53 o 
  -6   1   7       32.02       -5.65     16.32 o 
  -5   1   7      155.84      148.19     16.60 o 
  -4   1   7      561.42      536.66     16.43 o 
  -3   1   7      718.78      656.31     31.82 o 
  -2   1   7      634.21      604.48     28.19 o 
  -1   1   7     2765.03     2696.14     37.80 o 
   0   1   7      222.20      233.70      7.50 o 
   1   1   7       68.75       63.68      5.56 o 
   2   1   7       73.37       92.75      6.73 o 
   3   1   7      182.15      187.49      9.06 o 
   4   1   7      515.11      532.55     19.36 o 
   5   1   7        0.01        2.55     20.22 o 
   6   1   7       71.86       96.29     26.24 o 
  -6   2   7       32.60       14.12     19.85 o 
  -5   2   7        9.32       -4.45     14.32 o 
  -4   2   7       24.22       38.53     11.87 o 
  -3   2   7      801.56      756.71     28.50 o 
  -2   2   7      764.72      770.35     22.19 o 
  -1   2   7      503.23      533.63     28.71 o 
   0   2   7      379.53      389.27      9.70 o 
   1   2   7       38.60       34.87      7.31 o 
   2   2   7      657.82      659.63     15.94 o 
   3   2   7     1622.45     1576.91     33.18 o 
   4   2   7       50.06       66.19     18.67 o 
   5   2   7      174.89      152.07     24.11 o 
   6   2   7        0.00       55.80     25.11 o 
  -5   3   7        0.19      -15.40     15.40 o 
  -4   3   7      189.46      209.09     13.98 o 
  -3   3   7      389.12      385.72     17.96 o 
  -2   3   7      954.13      864.15     22.93 o 
  -1   3   7       15.58       13.83     13.40 o 
   0   3   7     1693.64     1676.45     42.47 o 
   1   3   7       11.01       13.10      8.75 o 
   2   3   7     1082.50     1047.87     15.69 o 
   3   3   7       84.34       84.94      9.70 o 
   4   3   7       83.45       75.25     16.08 o 
   5   3   7        7.65       -7.68     21.41 o 
  -5   4   7      179.94      190.65     25.01 o 
  -4   4   7       83.64       72.89     31.49 o 
  -3   4   7      562.13      535.53     28.50 o 
  -2   4   7      239.02      267.23     21.87 o 
  -1   4   7      225.49      234.39     12.55 o 
   0   4   7       65.43       48.34     11.64 o 
   1   4   7      684.55      666.78     22.68 o 
   2   4   7      985.02      912.39     20.54 o 
   3   4   7      796.85      787.98     30.69 o 
   4   4   7       30.70       26.79     16.38 o 
   5   4   7       64.50       96.32     24.60 o 
  -5   5   7       16.27       45.75     28.49 o 
  -4   5   7      401.34      401.86     34.37 o 
  -3   5   7       57.79       48.87     40.64 o 
  -2   5   7       83.85       88.73     10.02 o 
  -1   5   7      498.13      500.47     19.51 o 
   0   5   7       54.67       51.76     18.25 o 
   1   5   7      159.01      182.94     12.58 o 
   2   5   7      143.72      131.12     10.01 o 
   3   5   7       17.00        0.02     18.87 o 
   4   5   7      484.13      477.44     28.88 o 
   5   5   7        2.14      -15.52     21.98 o 
  -4   6   7      102.48      122.46     30.48 o 
  -3   6   7       17.16        8.79     26.79 o 
  -2   6   7       74.88       57.30     22.85 o 
  -1   6   7      755.18      721.03     36.55 o 
   0   6   7        4.65        5.26     15.06 o 
   1   6   7     2280.66     2202.50     35.90 o 
   2   6   7       70.11       58.89     15.42 o 
   3   6   7       56.66       41.55     15.33 o 
   4   6   7       21.54       41.32     21.75 o 
  -4   7   7      107.49       98.09     30.60 o 
  -3   7   7      128.92      170.57     39.28 o 
  -2   7   7      142.37      156.94     40.49 o 
  -1   7   7      107.16       93.36     25.45 o 
   0   7   7        1.03       12.07     19.74 o 
   1   7   7      152.97      144.91     15.03 o 
   2   7   7       64.22       55.49     17.55 o 
   3   7   7       42.11       67.44     22.70 o 
   4   7   7      125.50      163.24     31.67 o 
  -3   8   7      145.88      114.71     31.24 o 
  -2   8   7      207.28      210.29     52.08 o 
  -1   8   7       12.60       29.64     36.58 o 
   0   8   7       75.85       89.25     23.89 o 
   1   8   7        3.76        3.08     22.40 o 
   2   8   7        1.24       29.33     18.95 o 
   3   8   7      412.02      395.60     31.84 o 
  -2   9   7       56.60       46.91     30.26 o 
  -1   9   7       37.04       50.78     30.55 o 
   0   9   7      721.62      803.45     71.65 o 
   1   9   7        4.92       22.14     22.54 o 
   2   9   7      430.97      429.22     27.68 o 
  -6   0   8       76.93       88.46     29.03 o 
  -4   0   8       59.23       42.45     16.85 o 
  -2   0   8      233.97      241.12     31.01 o 
   0   0   8      402.95      357.05     13.14 o 
   2   0   8     1540.93     1468.44     33.87 o 
   4   0   8      629.49      605.61     33.33 o 
   6   0   8       32.06       73.45     47.86 o 
  -6   1   8       22.25       -2.93     16.34 o 
  -5   1   8      284.64      283.70     14.97 o 
  -4   1   8      581.62      543.62     18.63 o 
  -3   1   8      523.58      523.90     25.58 o 
  -2   1   8     1213.87     1166.36     36.78 o 
  -1   1   8     3361.73     3192.09     38.02 o 
   0   1   8     2000.76     1922.72     20.14 o 
   1   1   8      434.79      434.26     10.16 o 
   2   1   8     1067.97     1012.68     19.10 o 
   3   1   8      156.66      141.74     11.98 o 
   4   1   8      213.47      231.73     23.33 o 
   5   1   8       45.58       63.26     21.81 o 
   6   1   8        0.32       12.47     23.05 o 
  -6   2   8      201.63      139.59     25.79 o 
  -5   2   8        0.43       19.79     17.62 o 
  -4   2   8      188.02      193.42     16.86 o 
  -3   2   8        3.98      -11.87     11.87 o 
  -2   2   8        7.34        6.18     10.61 o 
  -1   2   8        6.79        0.34     15.64 o 
   0   2   8     2699.05     2791.12     34.78 o 
   1   2   8     2028.67     2014.45     27.85 o 
   2   2   8        9.65       16.74      7.39 o 
   3   2   8     1308.95     1334.32     25.12 o 
   4   2   8       34.46       16.83     17.94 o 
   5   2   8      102.88       87.15     23.17 o 
   6   2   8       23.90       50.81     25.92 o 
  -5   3   8       60.38       84.58     22.99 o 
  -4   3   8      185.66      186.56     16.96 o 
  -3   3   8      166.03      180.82     14.43 o 
  -2   3   8      100.48       99.53     10.17 o 
  -1   3   8     1242.44     1251.38     55.09 o 
   0   3   8      465.35      494.06     25.76 o 
   1   3   8       28.24       12.83     10.34 o 
   2   3   8       17.07       19.63      6.35 o 
   3   3   8     1293.25     1243.19     36.84 o 
   4   3   8        4.15        5.36     14.94 o 
   5   3   8      495.81      470.23     31.44 o 
  -5   4   8       17.20       19.45     44.03 o 
  -4   4   8       34.49       81.47     28.19 o 
  -3   4   8       22.66       -3.93     11.11 o 
  -2   4   8       25.59       31.69      7.71 o 
  -1   4   8      180.37      109.88     28.60 o 
   0   4   8     1591.44     1709.00     34.21 o 
   1   4   8      672.61      613.37     22.13 o 
   2   4   8        2.55        2.29      9.17 o 
   3   4   8     1287.82     1239.05     51.22 o 
   4   4   8       88.41       67.04     17.06 o 
   5   4   8      177.68      158.88     29.08 o 
  -5   5   8      124.17      123.02     30.74 o 
  -4   5   8        7.34       17.20     24.99 o 
  -3   5   8      221.48      188.16     26.09 o 
  -2   5   8       97.26      112.83     39.28 o 
  -1   5   8      824.24      778.71     21.59 o 
   0   5   8      408.17      411.50     21.08 o 
   1   5   8        6.29        1.76     13.16 o 
   2   5   8      640.99      592.08     23.90 o 
   3   5   8       15.30       28.91     12.96 o 
   4   5   8      239.32      224.46     21.06 o 
   5   5   8        0.50       -1.80     22.70 o 
  -4   6   8        7.06       27.23     26.65 o 
  -3   6   8       15.24       48.30     25.62 o 
  -2   6   8        7.77       -4.71     20.44 o 
  -1   6   8       13.55      -21.24     26.34 o 
   0   6   8      137.24      134.11     19.62 o 
   1   6   8      348.38      351.17     16.92 o 
   2   6   8      487.06      480.36     23.30 o 
   3   6   8      218.39      243.66     24.91 o 
   4   6   8      302.53      295.99     27.96 o 
  -4   7   8       60.76       71.52     31.76 o 
  -3   7   8      297.02      280.83     34.18 o 
  -2   7   8      217.58      214.74     30.97 o 
  -1   7   8      647.69      628.39     38.36 o 
   0   7   8      256.89      245.98     28.00 o 
   1   7   8      309.60      319.20     18.00 o 
   2   7   8       85.95       89.60     19.45 o 
   3   7   8      132.56      161.70     33.43 o 
   4   7   8      200.40      188.62     28.05 o 
  -3   8   8       11.63      -13.71     29.14 o 
  -2   8   8        0.38      -25.41     25.41 o 
  -1   8   8       46.31       58.46     26.04 o 
   0   8   8      314.43      301.42     29.36 o 
   1   8   8      159.08      171.12     21.77 o 
   2   8   8        9.80       21.58     18.88 o 
   3   8   8       27.86       37.62     23.65 o 
  -2   9   8        0.97       15.79     33.72 o 
  -1   9   8      117.88       93.96     48.47 o 
   0   9   8      104.20      183.33     50.57 o 
   1   9   8        4.81      -11.14     42.14 o 
   2   9   8       96.15      117.85     22.09 o 
  -5   0   9      631.80      675.97     46.84 o 
  -3   0   9      685.04      664.13     34.20 o 
  -1   0   9      963.58     1002.64     34.17 o 
   1   0   9     2583.16     2666.32     42.35 o 
   3   0   9      475.02      431.68     38.83 o 
   5   0   9        7.50       -7.22     39.43 o 
  -6   1   9        1.09      -18.72     18.72 o 
  -5   1   9       37.12       34.70     13.36 o 
  -4   1   9      113.05      100.27     12.82 o 
  -3   1   9       11.25       17.34     15.81 o 
  -2   1   9     3666.23     3748.60     77.74 o 
  -1   1   9       55.53       85.07      8.09 o 
   0   1   9      121.90      130.06      7.00 o 
   1   1   9     1453.26     1552.54     20.94 o 
   2   1   9       47.16       61.65      7.49 o 
   3   1   9      336.70      325.10     16.19 o 
   4   1   9      453.52      453.64     26.13 o 
   5   1   9      264.02      261.89     26.27 o 
   6   1   9       96.99       76.79     34.89 o 
  -6   2   9        0.10       -5.99     22.72 o 
  -5   2   9        7.27        7.60     14.48 o 
  -4   2   9       74.35       81.01     22.73 o 
  -3   2   9       59.32       81.87     14.00 o 
  -2   2   9      224.30      242.12     18.33 o 
  -1   2   9      826.36      760.28     25.95 o 
   0   2   9        1.70        0.20      8.92 o 
   1   2   9        6.46       12.89     10.53 o 
   2   2   9      393.82      383.04     13.70 o 
   3   2   9     1766.67     1609.96     38.34 o 
   4   2   9      326.00      326.22     24.75 o 
   5   2   9       13.22       26.98     21.31 o 
  -5   3   9        2.28        4.79     21.09 o 
  -4   3   9      756.97      788.74     26.85 o 
  -3   3   9       18.66       18.84     11.29 o 
  -2   3   9       19.58      -11.99     14.25 o 
  -1   3   9       97.79       99.04     27.69 o 
   0   3   9      631.38      626.06     19.99 o 
   1   3   9       45.25       57.72     10.50 o 
   2   3   9      698.75      650.38     13.98 o 
   3   3   9       75.76       47.76     11.58 o 
   4   3   9        9.16      -17.88     17.88 o 
   5   3   9        3.07       15.50     22.96 o 
  -5   4   9        4.08       43.90     23.28 o 
  -4   4   9      148.27      116.31     22.21 o 
  -3   4   9       47.76       17.05     23.15 o 
  -2   4   9      256.96      204.10     37.33 o 
  -1   4   9     2066.32     2068.68     80.68 o 
   0   4   9       14.01       19.14     10.58 o 
   1   4   9      679.20      647.88     26.13 o 
   2   4   9     1302.34     1222.17     28.39 o 
   3   4   9      452.71      438.32     17.27 o 
   4   4   9      143.35      183.17     19.13 o 
   5   4   9        7.01        2.02     22.85 o 
  -5   5   9        2.05      -28.30     28.30 o 
  -4   5   9       58.91       68.40     27.35 o 
  -3   5   9       46.64       28.62     21.94 o 
  -2   5   9     1893.50     1729.99     52.51 o 
  -1   5   9      185.15      158.76     23.33 o 
   0   5   9     1321.43     1305.94     42.31 o 
   1   5   9       32.88       15.74     15.18 o 
   2   5   9        3.53        4.05     13.01 o 
   3   5   9        1.48       -8.06     18.16 o 
   4   5   9      177.14      148.85     20.20 o 
   5   5   9      205.70      196.96     27.56 o 
  -4   6   9        8.57        0.81     25.07 o 
  -3   6   9      633.73      605.81     40.57 o 
  -2   6   9        0.13       -6.71     21.77 o 
  -1   6   9       54.77       27.50     20.97 o 
   0   6   9        1.78       23.46     15.93 o 
   1   6   9        0.10       -1.44     12.67 o 
   2   6   9       46.39       37.54     15.68 o 
   3   6   9      709.52      693.63     34.90 o 
   4   6   9       54.56       37.79     19.43 o 
  -4   7   9       16.83       16.69     28.67 o 
  -3   7   9       61.98       78.45     28.58 o 
  -2   7   9      304.86      268.15     31.93 o 
  -1   7   9       68.09       89.04     24.52 o 
   0   7   9      102.53       85.89     19.19 o 
   1   7   9      207.68      224.67     17.78 o 
   2   7   9       64.53       63.07     18.24 o 
   3   7   9      110.09       96.89     23.51 o 
   4   7   9       73.94      111.37     24.57 o 
  -3   8   9       20.32       -3.71     28.10 o 
  -2   8   9      106.57      104.06     34.77 o 
  -1   8   9      952.60     1024.38     50.39 o 
   0   8   9       24.03       37.73     23.72 o 
   1   8   9      220.04      230.18     33.63 o 
   2   8   9        9.96      -17.97     17.97 o 
   3   8   9      131.68      110.94     25.82 o 
  -1   9   9       18.76       26.41     29.35 o 
   0   9   9        8.16       18.36     44.85 o 
   1   9   9        0.17       28.87     58.85 o 
  -6   0  10       88.11       24.35     27.39 o 
  -4   0  10      597.51      641.17     38.01 o 
  -2   0  10     3283.01     3112.79     66.38 o 
   0   0  10     7863.51     7442.49    102.45 o 
   2   0  10     3932.56     4014.95     73.26 o 
   4   0  10      117.79      146.60     37.63 o 
   6   0  10      143.17      124.63     51.78 o 
  -6   1  10       17.24      -17.94     31.03 o 
  -5   1  10      137.84      123.76     13.37 o 
  -4   1  10       66.38       74.24     14.46 o 
  -3   1  10       46.15       22.45     22.31 o 
  -2   1  10      810.31      815.60     22.18 o 
  -1   1  10       50.01       29.19      7.45 o 
   0   1  10      746.77      747.53     13.32 o 
   1   1  10      514.34      495.90     12.97 o 
   2   1  10     1437.55     1400.16     25.42 o 
   3   1  10      443.31      449.62     20.65 o 
   4   1  10       68.54       69.86     18.49 o 
   5   1  10       34.23       36.80     32.96 o 
   6   1  10        0.03      -18.72     31.82 o 
  -5   2  10       46.07       45.51     22.48 o 
  -4   2  10      331.02      325.79     19.70 o 
  -3   2  10     1057.18     1038.45     29.18 o 
  -2   2  10       36.37       52.35      7.67 o 
  -1   2  10      223.39      196.59     16.18 o 
   0   2  10      147.29      128.11     11.81 o 
   1   2  10      615.29      613.54     21.34 o 
   2   2  10     1501.05     1427.99     30.85 o 
   3   2  10       30.13       39.23     16.00 o 
   4   2  10       49.04       72.92     19.21 o 
   5   2  10        1.00       12.29     21.75 o 
  -5   3  10      162.10      171.69     25.89 o 
  -4   3  10       34.58       48.53     15.06 o 
  -3   3  10      693.01      645.31     23.55 o 
  -2   3  10        8.79       -7.56     20.47 o 
  -1   3  10     3274.34     3256.57     69.79 o 
   0   3  10        2.38       -4.09      8.91 o 
   1   3  10     1051.58     1030.08     26.98 o 
   2   3  10       65.64       64.71     11.54 o 
   3   3  10      112.43      110.78     19.21 o 
   4   3  10      189.94      170.05     33.06 o 
   5   3  10       97.47       86.38     25.13 o 
  -5   4  10       59.75       54.41     30.53 o 
  -4   4  10       35.58       60.55     21.77 o 
  -3   4  10      660.39      606.76     30.75 o 
  -2   4  10      487.46      419.33     42.75 o 
  -1   4  10      496.10      506.03     44.55 o 
   0   4  10       18.05       14.51      9.87 o 
   1   4  10      448.88      441.06     20.85 o 
   2   4  10     1244.58     1214.65     33.46 o 
   3   4  10       97.22       90.06     12.38 o 
   4   4  10      129.97      122.60     23.56 o 
   5   4  10       48.91       31.96     32.86 o 
  -5   5  10       14.00        0.01     37.03 o 
  -4   5  10       63.69       61.23     51.33 o 
  -3   5  10       30.46       31.24     23.96 o 
  -2   5  10      220.71      217.39     26.52 o 
  -1   5  10       29.08       21.98     28.60 o 
   0   5  10        0.47       -5.74     11.60 o 
   1   5  10      556.87      576.77     32.40 o 
   2   5  10        9.84       16.23     15.31 o 
   3   5  10      486.27      432.47     26.78 o 
   4   5  10       76.34       85.23     22.86 o 
   5   5  10       48.26       -4.41     22.85 o 
  -4   6  10       18.86       30.95     44.10 o 
  -3   6  10      173.82      131.89     28.90 o 
  -2   6  10      547.89      582.47     37.65 o 
  -1   6  10       70.64       90.44     23.05 o 
   0   6  10     1266.44     1225.42     36.42 o 
   1   6  10      583.67      537.22     29.84 o 
   2   6  10      256.12      248.69     22.59 o 
   3   6  10       11.01       24.08     21.26 o 
   4   6  10       92.79      113.11     24.14 o 
  -4   7  10        9.44       -1.72     29.47 o 
  -3   7  10       21.45       14.11     28.24 o 
  -2   7  10       84.62      121.78     33.41 o 
  -1   7  10      274.88      254.53     57.65 o 
   0   7  10       59.13       58.31     19.10 o 
   1   7  10       18.40       19.56     16.02 o 
   2   7  10       11.28        1.42     19.12 o 
   3   7  10       49.02       60.48     23.55 o 
   4   7  10       67.88       60.48     23.78 o 
  -3   8  10       32.10       24.82     30.00 o 
  -2   8  10        0.36       -8.28     26.81 o 
  -1   8  10        5.96       11.92     46.36 o 
   0   8  10       24.84        8.61     22.87 o 
   1   8  10       40.65       65.33     29.27 o 
   2   8  10      818.45      808.45     37.99 o 
   3   8  10       39.84      -10.65     45.46 o 
  -1   9  10      212.70      240.95     34.85 o 
   0   9  10       77.44        6.62     44.25 o 
   1   9  10       98.76      102.94     33.04 o 
  -5   0  11        0.29       37.29     20.10 o 
  -3   0  11       90.11       88.91     25.14 o 
  -1   0  11        7.71        3.66     10.32 o 
   1   0  11      270.67      260.46     16.54 o 
   3   0  11     1655.89     1636.63     29.47 o 
   5   0  11       11.76       -0.30     36.12 o 
  -5   1  11       80.91      107.86     19.08 o 
  -4   1  11      195.16      222.10     16.48 o 
  -3   1  11       20.18        1.28     22.65 o 
  -2   1  11     3420.02     3312.81     48.36 o 
  -1   1  11       55.66       47.67      8.67 o 
   0   1  11       18.21       22.87      7.27 o 
   1   1  11      868.13      806.55     15.86 o 
   2   1  11       51.66       56.04      8.88 o 
   3   1  11     1654.49     1612.11     34.74 o 
   4   1  11       24.33       13.06     24.47 o 
   5   1  11       40.96       69.24     30.44 o 
  -5   2  11        6.86       11.80     16.44 o 
  -4   2  11      177.61      176.38     20.11 o 
  -3   2  11       91.20      144.33     17.84 o 
  -2   2  11      184.17      179.76      9.15 o 
  -1   2  11      413.47      403.91     20.22 o 
   0   2  11     2402.46     2427.76     40.40 o 
   1   2  11      634.54      648.74     18.00 o 
   2   2  11      514.93      504.46     20.55 o 
   3   2  11        9.68       -1.89     18.73 o 
   4   2  11      308.40      261.21     24.02 o 
   5   2  11      500.28      516.75     32.93 o 
  -5   3  11        0.01       11.55     19.50 o 
  -4   3  11        0.03      -17.81     18.11 o 
  -3   3  11       37.43       24.24     15.08 o 
  -2   3  11      280.75      297.06     26.12 o 
  -1   3  11       92.83       93.63     16.62 o 
   0   3  11      438.41      456.70     17.42 o 
   1   3  11       27.42       30.17     12.56 o 
   2   3  11     2590.02     2545.72     45.85 o 
   3   3  11        8.59        3.01      8.18 o 
   4   3  11      176.62      179.04     23.96 o 
   5   3  11        0.26      -11.48     25.60 o 
  -5   4  11        0.03       -5.77     22.93 o 
  -4   4  11      299.15      314.63     41.52 o 
  -3   4  11        3.25       25.80     18.99 o 
  -2   4  11      439.53      417.83     42.75 o 
  -1   4  11     1057.21     1104.48     62.92 o 
   0   4  11      861.85      812.16     23.28 o 
   1   4  11      207.56      223.05     16.87 o 
   2   4  11      600.51      533.99     21.48 o 
   3   4  11       77.31       59.62     18.84 o 
   4   4  11      288.25      310.70     38.16 o 
   5   4  11        3.90      -18.96     22.45 o 
  -5   5  11       11.59       16.41     28.95 o 
  -4   5  11       64.31       12.09     26.05 o 
  -3   5  11        0.03      -21.90     30.10 o 
  -2   5  11     1261.76     1161.95     43.94 o 
  -1   5  11     1348.86     1289.01     65.62 o 
   0   5  11      123.64      135.42     15.64 o 
   1   5  11      451.73      434.67     30.38 o 
   2   5  11       51.67       28.80     14.15 o 
   3   5  11      283.26      268.14     24.75 o 
   4   5  11       51.11       43.75     27.20 o 
   5   5  11        1.48      -23.05     23.61 o 
  -4   6  11       23.21      -14.57     43.05 o 
  -3   6  11       59.32       55.75     26.17 o 
  -2   6  11      200.23      196.11     27.18 o 
  -1   6  11       10.29       29.33     22.06 o 
   0   6  11       95.33      123.64     25.87 o 
   1   6  11      235.84      269.35     29.55 o 
   2   6  11       68.84      100.26     19.76 o 
   3   6  11      272.91      285.76     30.53 o 
   4   6  11       39.22       48.42     23.26 o 
  -3   7  11      223.17      218.71     32.32 o 
  -2   7  11      460.15      404.55     36.28 o 
  -1   7  11      110.80       50.33     24.88 o 
   0   7  11       71.56       66.07     19.53 o 
   1   7  11      288.76      332.95     36.73 o 
   2   7  11      172.27      133.09     23.62 o 
   3   7  11      315.13      341.11     37.82 o 
  -2   8  11        0.20        1.58     28.18 o 
  -1   8  11       28.46       -1.79     27.70 o 
   0   8  11      369.81      374.30     61.71 o 
   1   8  11       38.03       29.48     28.52 o 
   2   8  11       25.23      -24.84     27.56 o 
  -1   9  11       45.06       64.30     29.42 o 
   0   9  11        0.00       13.55     44.85 o 
   1   9  11      142.21      149.71     34.69 o 
  -4   0  12        1.59       15.56     23.66 o 
  -2   0  12       52.21       38.23     26.79 o 
   0   0  12      155.57      168.26     11.34 o 
   2   0  12     2643.11     2403.57     59.45 o 
   4   0  12      187.12      164.36     38.83 o 
  -5   1  12        4.28       19.81     16.43 o 
  -4   1  12      232.93      184.62     20.19 o 
  -3   1  12     1197.63     1181.54     37.76 o 
  -2   1  12       72.17       80.15     28.37 o 
  -1   1  12       88.45       64.85      9.43 o 
   0   1  12       80.93       75.37      8.25 o 
   1   1  12     1394.65     1376.46     22.74 o 
   2   1  12     2044.94     2026.17     29.33 o 
   3   1  12       27.13       33.03      9.43 o 
   4   1  12      314.34      275.88     31.08 o 
   5   1  12      127.06      174.62     32.31 o 
  -5   2  12       18.57       21.96     17.14 o 
  -4   2  12        0.75       24.42     15.03 o 
  -3   2  12        3.01       20.32     13.37 o 
  -2   2  12     1125.76      937.67     37.31 o 
  -1   2  12        0.08       -0.34     13.14 o 
   0   2  12      876.73      902.05     27.43 o 
   1   2  12      518.45      531.05     17.69 o 
   2   2  12      868.36      849.80     26.02 o 
   3   2  12      327.89      274.31     42.45 o 
   4   2  12       15.75       25.17     23.50 o 
   5   2  12      124.11       91.95     31.68 o 
  -5   3  12      493.05      486.24     29.06 o 
  -4   3  12        3.07       11.58     19.91 o 
  -3   3  12      199.94      188.56     14.41 o 
  -2   3  12      200.31      190.33     25.01 o 
  -1   3  12      511.17      510.69     41.19 o 
   0   3  12       31.01       23.87     20.70 o 
   1   3  12      213.87      192.67     26.82 o 
   2   3  12      116.46      139.02     15.23 o 
   3   3  12        7.46        5.17     20.86 o 
   4   3  12       52.15       28.78     20.40 o 
   5   3  12      250.84      215.47     27.99 o 
  -5   4  12       21.74       41.32     24.86 o 
  -4   4  12       91.10      122.05     31.61 o 
  -3   4  12        1.09      -10.81     33.26 o 
  -2   4  12      456.79      539.45     49.07 o 
  -1   4  12       64.84       79.09     21.23 o 
   0   4  12       21.52       16.14     11.96 o 
   1   4  12      807.56      811.78     27.34 o 
   2   4  12     1011.14     1025.39     34.82 o 
   3   4  12       59.66       92.03     26.87 o 
   4   4  12       41.69       48.71     21.65 o 
   5   4  12       41.35       10.61     22.81 o 
  -4   5  12        1.66      -24.90     24.90 o 
  -3   5  12     1191.25     1126.39     48.13 o 
  -2   5  12        0.06       -2.71     34.62 o 
  -1   5  12       69.07       73.45     35.22 o 
   0   5  12        5.63        4.73     11.01 o 
   1   5  12      283.62      274.04     19.45 o 
   2   5  12      403.81      339.36     22.33 o 
   3   5  12      139.33      131.09     21.91 o 
   4   5  12      166.16      167.65     24.90 o 
  -4   6  12       67.33       94.30     30.26 o 
  -3   6  12        1.84       13.33     25.32 o 
  -2   6  12       15.88      -12.74     22.33 o 
  -1   6  12        7.48       -2.72     28.30 o 
   0   6  12        1.93      -12.53     22.63 o 
   1   6  12        1.32       -4.41     23.22 o 
   2   6  12      686.44      640.44     29.70 o 
   3   6  12       25.08       15.69     21.72 o 
   4   6  12       51.71       27.19     22.18 o 
  -3   7  12      123.99       95.94     31.11 o 
  -2   7  12       36.02       49.34     27.38 o 
  -1   7  12        3.03        6.85     28.00 o 
   0   7  12      210.52      201.24     24.09 o 
   1   7  12      269.47      313.26     33.73 o 
   2   7  12      164.45      173.87     29.90 o 
   3   7  12       34.56       35.35     21.60 o 
  -2   8  12      403.00      407.64     40.03 o 
  -1   8  12        9.76       47.88     28.06 o 
   0   8  12      175.35      137.00     28.21 o 
   1   8  12       33.64       55.94     29.79 o 
   2   8  12      132.61      158.65     31.63 o 
   0   9  12       12.98       -3.31     44.85 o 
  -5   0  13       45.95       48.46     22.13 o 
  -3   0  13     2079.87     2068.92     60.01 o 
  -1   0  13     3191.45     3232.10     66.90 o 
   1   0  13      308.13      340.80     15.99 o 
   3   0  13      171.38      153.01     10.32 o 
   5   0  13      423.44      444.02     53.88 o 
  -5   1  13      121.42      116.57     16.41 o 
  -4   1  13        0.90      -12.73     17.01 o 
  -3   1  13     1241.54     1193.06     37.98 o 
  -2   1  13       26.07       36.01     10.98 o 
  -1   1  13     1137.92     1123.11     21.76 o 
   0   1  13      969.06      920.34     18.17 o 
   1   1  13      128.11      124.41     10.10 o 
   2   1  13      118.26      112.82     11.32 o 
   3   1  13       57.66       62.64     10.09 o 
   4   1  13        1.03      -16.92     23.49 o 
   5   1  13       59.11       61.46     31.08 o 
  -5   2  13        4.57       20.56     17.07 o 
  -4   2  13       56.66       66.04     21.55 o 
  -3   2  13        0.61        1.83     14.82 o 
  -2   2  13      187.34      179.16     18.58 o 
  -1   2  13      560.82      566.14     15.68 o 
   0   2  13        0.08       -0.06      7.41 o 
   1   2  13     4088.35     3876.47     58.31 o 
   2   2  13       69.87       81.12     21.25 o 
   3   2  13        2.19       13.45     20.43 o 
   4   2  13        8.49      -25.11     25.11 o 
   5   2  13      160.26      175.97     32.76 o 
  -5   3  13       37.22       58.55     21.22 o 
  -4   3  13      440.05      457.24     30.50 o 
  -3   3  13      166.31      142.68     26.14 o 
  -2   3  13     1273.45     1173.05     45.76 o 
  -1   3  13       14.86       24.54     15.38 o 
   0   3  13        0.37        5.37     10.70 o 
   1   3  13        5.13        3.55     12.40 o 
   2   3  13       12.71        7.49     13.49 o 
   3   3  13        0.85       14.18     21.82 o 
   4   3  13      269.30      233.28     29.99 o 
   5   3  13        0.18       -4.93     28.29 o 
  -5   4  13        4.54       12.98     34.99 o 
  -4   4  13       48.50       34.05     22.85 o 
  -3   4  13      136.74      173.16     29.40 o 
  -2   4  13      115.43      139.08     34.32 o 
  -1   4  13      137.33       82.75     22.46 o 
   0   4  13       22.76       26.04     10.75 o 
   1   4  13     1161.93     1109.55     39.58 o 
   2   4  13       42.17       34.39     15.15 o 
   3   4  13        1.52      -20.37     21.91 o 
   4   4  13       15.71        5.86     20.80 o 
   5   4  13      110.72       85.94     31.61 o 
  -4   5  13       15.15       18.93     26.94 o 
  -3   5  13       32.76       29.47     25.14 o 
  -2   5  13        0.43        5.72     33.41 o 
  -1   5  13        1.33       14.75     31.01 o 
   0   5  13      749.27      716.66     25.07 o 
   1   5  13       54.83       49.30     16.23 o 
   2   5  13      135.19      135.73     18.31 o 
   3   5  13       11.48       11.44     24.82 o 
   4   5  13       46.26       80.63     22.57 o 
  -4   6  13        7.27       31.85     34.92 o 
  -3   6  13      477.53      446.90     88.80 o 
  -2   6  13      138.84      125.34     27.52 o 
  -1   6  13      244.77      238.42     44.55 o 
   0   6  13      270.97      268.27     31.08 o 
   1   6  13      178.08      160.30     28.70 o 
   2   6  13       19.23        4.97     17.33 o 
   3   6  13      177.52      173.39     30.13 o 
   4   6  13       30.36        8.65     22.90 o 
  -3   7  13      129.42      157.74     31.97 o 
  -2   7  13      115.60      123.22     30.09 o 
  -1   7  13       68.46       41.76     25.28 o 
   0   7  13      128.30      126.35     21.66 o 
   1   7  13        0.37       12.46     27.01 o 
   2   7  13       41.71        6.10     19.25 o 
   3   7  13      130.72       92.95     29.87 o 
  -2   8  13       99.31      119.83     31.90 o 
  -1   8  13       94.31       83.62     28.10 o 
   0   8  13       28.97       69.59     26.40 o 
   1   8  13      895.90      961.52     53.13 o 
   2   8  13       57.56       41.24     43.05 o 
  -4   0  14      272.06      236.46     31.09 o 
  -2   0  14      344.07      341.07     40.04 o 
   0   0  14     1872.88     1838.32     44.51 o 
   2   0  14     1449.27     1558.87     42.90 o 
   4   0  14        4.10      -20.17     34.02 o 
  -5   1  14        3.58        3.79     16.93 o 
  -4   1  14      116.20       96.66     19.62 o 
  -3   1  14     1163.51     1184.88     38.66 o 
  -2   1  14      344.37      381.74     29.33 o 
  -1   1  14      343.65      369.58     12.98 o 
   0   1  14      405.88      387.99     15.39 o 
   1   1  14      475.22      473.99     17.25 o 
   2   1  14      609.75      610.49     19.73 o 
   3   1  14       15.99       13.77     20.45 o 
   4   1  14       10.75       10.23     25.65 o 
   5   1  14      470.07      481.33     40.65 o 
  -5   2  14       38.73       35.18     18.51 o 
  -4   2  14       47.12       66.87     26.53 o 
  -3   2  14      128.96      147.27     14.69 o 
  -2   2  14      179.70      152.16     10.94 o 
  -1   2  14      597.83      591.36     15.85 o 
   0   2  14        9.74        7.94      7.96 o 
   1   2  14      684.04      690.46     19.99 o 
   2   2  14      216.24      233.88     17.01 o 
   3   2  14      340.14      301.79     29.24 o 
   4   2  14      957.90      957.26     82.48 o 
   5   2  14        0.39       54.44     30.84 o 
  -5   3  14        9.62       15.17     20.67 o 
  -4   3  14        0.05       14.25     42.33 o 
  -3   3  14      330.13      292.74     30.76 o 
  -2   3  14        0.03       13.00     21.81 o 
  -1   3  14      289.72      268.38     21.96 o 
   0   3  14       17.52       12.75     10.23 o 
   1   3  14      547.04      558.90     19.81 o 
   2   3  14       41.62       29.90     13.98 o 
   3   3  14        0.02      -22.11     22.11 o 
   4   3  14        1.14        2.51     25.48 o 
   5   3  14       18.11      -10.93     27.98 o 
  -5   4  14       86.52       47.28     33.41 o 
  -4   4  14      140.89      179.47     31.38 o 
  -3   4  14       24.67       34.01     26.53 o 
  -2   4  14        1.73      -14.45     29.80 o 
  -1   4  14      283.20      308.10     28.50 o 
   0   4  14      572.76      550.18     21.19 o 
   1   4  14      574.47      553.79     23.75 o 
   2   4  14      159.18      139.21     17.54 o 
   3   4  14      622.34      565.27     55.84 o 
   4   4  14       36.62       34.63     28.39 o 
   5   4  14        5.97      -10.24     36.12 o 
  -4   5  14       32.72       22.92     34.92 o 
  -3   5  14      591.70      567.59     38.75 o 
  -2   5  14      756.54      597.24     55.09 o 
  -1   5  14      150.94      105.66     38.83 o 
   0   5  14      581.78      542.52     21.03 o 
   1   5  14      532.70      476.94     23.90 o 
   2   5  14      295.90      322.18     36.67 o 
   3   5  14      125.82      104.23     34.32 o 
   4   5  14        0.01       15.16     28.70 o 
  -4   6  14       80.00      108.93     31.11 o 
  -3   6  14       10.32       27.08     27.56 o 
  -2   6  14        9.97      -10.74     28.90 o 
  -1   6  14        0.78      -16.86     33.41 o 
   0   6  14      153.77      176.17     29.41 o 
   1   6  14        0.02        5.53     15.94 o 
   2   6  14      106.11      118.25     20.44 o 
   3   6  14        2.41       34.99     26.69 o 
   4   6  14      143.15       99.34     31.60 o 
  -3   7  14      235.87      197.87     34.84 o 
  -2   7  14      107.26      113.18     34.77 o 
  -1   7  14       10.91      -21.42     24.95 o 
   0   7  14      446.49      470.64     32.03 o 
   1   7  14       13.08       21.07     29.16 o 
   2   7  14      318.71      339.10     34.23 o 
   3   7  14        1.45       12.99     26.74 o 
  -2   8  14        5.32       -2.75     27.56 o 
  -1   8  14      399.02      340.01     36.98 o 
   0   8  14       77.40       57.82     28.00 o 
   1   8  14       17.44        9.18     31.08 o 
   2   8  14        8.95       -3.61     40.04 o 
  -5   0  15        7.62       33.14     34.47 o 
  -3   0  15      223.30      210.79     27.86 o 
  -1   0  15      174.45      165.97     19.00 o 
   1   0  15     1752.67     1745.66     35.17 o 
   3   0  15      555.61      545.17     46.06 o 
   5   0  15        6.20      -24.38     41.54 o 
  -5   1  15        0.92       -4.49     17.42 o 
  -4   1  15      428.58      443.56     35.89 o 
  -3   1  15      238.78      227.62     24.22 o 
  -2   1  15        1.12       -8.03     11.47 o 
  -1   1  15      423.07      395.97     14.90 o 
   0   1  15      905.22      909.40     18.17 o 
   1   1  15     1198.55     1199.21     25.28 o 
   2   1  15      232.88      206.01     20.74 o 
   3   1  15       56.45       42.38     14.81 o 
   4   1  15      162.23      205.07     31.18 o 
   5   1  15       22.56       18.73     34.02 o 
  -5   2  15      176.70      243.28     22.59 o 
  -4   2  15        6.28        0.34     21.83 o 
  -3   2  15      391.04      365.33     19.24 o 
  -2   2  15       52.89       49.12     14.69 o 
  -1   2  15      154.87      151.46     10.19 o 
   0   2  15      722.35      720.44     17.38 o 
   1   2  15      547.79      547.12     18.38 o 
   2   2  15      686.94      679.99     25.48 o 
   3   2  15      202.00      200.75     26.27 o 
   4   2  15      405.84      399.55     34.43 o 
   5   2  15       94.85       78.61     33.19 o 
  -5   3  15       42.92       73.68     22.55 o 
  -4   3  15      219.20      248.15     28.15 o 
  -3   3  15        6.50        8.05     25.11 o 
  -2   3  15      576.85      578.09     36.93 o 
  -1   3  15       68.03       56.66     17.51 o 
   0   3  15     1267.21     1257.84     29.28 o 
   1   3  15       41.42       42.86     19.25 o 
   2   3  15        4.97        0.73     14.79 o 
   3   3  15       11.26      -13.90     22.94 o 
   4   3  15      428.26      369.17     36.25 o 
   5   3  15       95.33       90.03     32.11 o 
  -4   4  15        7.60        2.16     22.77 o 
  -3   4  15       35.43       26.33     27.03 o 
  -2   4  15        1.88      -30.71     30.71 o 
  -1   4  15      183.87      157.02     24.37 o 
   0   4  15      485.46      488.53     19.12 o 
   1   4  15      470.17      468.26     25.65 o 
   2   4  15      451.86      430.13     22.62 o 
   3   4  15       99.41      117.24     26.02 o 
   4   4  15      281.97      301.86     34.29 o 
  -4   5  15      240.96      266.89     35.87 o 
  -3   5  15       21.05      -33.72     36.42 o 
  -2   5  15       39.16       40.04     39.13 o 
  -1   5  15        0.72      -34.02     35.22 o 
   0   5  15       54.16       19.02     36.42 o 
   1   5  15      956.09      937.31     30.30 o 
   2   5  15      104.16      129.54     18.61 o 
   3   5  15      274.18      257.61     30.71 o 
   4   5  15       42.18       56.58     30.15 o 
  -4   6  15       44.36       37.82     30.33 o 
  -3   6  15        1.05      -26.67     26.67 o 
  -2   6  15       22.29       22.88     40.64 o 
  -1   6  15        9.52       33.41     38.83 o 
   0   6  15        6.46        0.04     25.62 o 
   1   6  15      334.15      358.60     40.04 o 
   2   6  15      365.33      352.83     24.23 o 
   3   6  15      167.10      178.27     30.95 o 
   4   6  15        0.55      -27.85     27.85 o 
  -3   7  15       74.24       72.92     31.07 o 
  -2   7  15       26.20        6.20     26.90 o 
  -1   7  15      138.82      145.62     50.12 o 
   0   7  15      728.30      735.66     46.08 o 
   1   7  15      224.02      220.26     33.29 o 
   2   7  15       85.53       62.92     46.36 o 
   3   7  15      142.12      112.28     50.27 o 
  -2   8  15       22.95      -27.94     27.94 o 
  -1   8  15       27.06       18.31     40.19 o 
   0   8  15       77.70       -5.72     39.74 o 
   1   8  15      232.96      273.03     36.49 o 
   2   8  15      123.11       74.66     45.46 o 
  -4   0  16      845.38      813.06     45.94 o 
  -2   0  16        0.10       25.89     29.80 o 
   0   0  16      361.09      384.04     23.71 o 
   2   0  16       61.03       56.65     14.86 o 
   4   0  16     1263.26     1300.15     73.15 o 
  -5   1  16        1.29       26.48     22.22 o 
  -4   1  16      199.25      181.30     22.74 o 
  -3   1  16        9.78       13.26     20.09 o 
  -2   1  16        1.10        4.13     16.55 o 
  -1   1  16     1479.66     1426.98     22.81 o 
   0   1  16       85.63       96.18     11.43 o 
   1   1  16        1.79        6.69     10.73 o 
   2   1  16      239.67      216.76     17.49 o 
   3   1  16        2.81        9.10     22.44 o 
   4   1  16       41.66       43.93     32.36 o 
   5   1  16        6.23       19.33     30.97 o 
  -5   2  16       20.16       21.91     18.81 o 
  -4   2  16        8.15       10.38     23.07 o 
  -3   2  16      383.00      400.79     41.46 o 
  -2   2  16      202.15      224.34     22.10 o 
  -1   2  16        0.06       -8.75      8.75 o 
   0   2  16     1246.70     1216.23     22.24 o 
   1   2  16       24.93       40.74     11.51 o 
   2   2  16      261.63      205.21     17.80 o 
   3   2  16      338.19      338.63     30.81 o 
   4   2  16       78.67       71.35     47.71 o 
   5   2  16       36.83       20.36     30.22 o 
  -5   3  16       66.03       55.49     22.79 o 
  -4   3  16        0.87       58.72     24.10 o 
  -3   3  16      263.91      262.54     26.43 o 
  -2   3  16       46.43       77.21     25.83 o 
  -1   3  16       12.20       13.15     35.74 o 
   0   3  16       66.44       70.62     11.43 o 
   1   3  16      238.71      233.67     21.55 o 
   2   3  16        0.24       -7.04     14.55 o 
   3   3  16      619.31      640.09     37.50 o 
   4   3  16        2.83        8.33     27.98 o 
   5   3  16      128.99       79.35     32.57 o 
  -4   4  16       21.88       11.37     22.84 o 
  -3   4  16      410.75      361.10     54.94 o 
  -2   4  16       13.80       -5.12     32.21 o 
  -1   4  16       22.54       12.34     26.34 o 
   0   4  16     1324.27     1349.37     31.10 o 
   1   4  16      113.94       88.40     18.28 o 
   2   4  16      151.99      155.14     18.50 o 
   3   4  16      238.62      247.33     29.67 o 
   4   4  16       90.61       91.03     41.24 o 
  -4   5  16       49.08       45.03     30.55 o 
  -3   5  16       26.60       33.72     40.34 o 
  -2   5  16       10.74       -2.11     39.43 o 
  -1   5  16     1331.41     1348.61     73.45 o 
   0   5  16      206.55      251.88     30.65 o 
   1   5  16      300.52      293.13     20.77 o 
   2   5  16       21.91       22.51     17.15 o 
   3   5  16        0.46      -13.17     24.04 o 
   4   5  16       26.88       48.43     31.14 o 
  -3   6  16        3.21      -22.22     27.64 o 
  -2   6  16       12.85       14.15     41.54 o 
  -1   6  16        0.61      -37.33     37.63 o 
   0   6  16       20.25       15.38     25.69 o 
   1   6  16       12.33       -3.80     26.09 o 
   2   6  16      158.52      126.57     20.39 o 
   3   6  16        3.84        2.06     26.60 o 
  -3   7  16       52.79       69.65     31.46 o 
  -2   7  16       75.54       34.93     34.47 o 
  -1   7  16       38.90       18.03     27.12 o 
   0   7  16       33.39       70.68     29.50 o 
   1   7  16       96.02       71.11     57.65 o 
   2   7  16       28.10       77.67     45.15 o 
   3   7  16       33.20        0.00     47.56 o 
  -1   8  16        0.13       -8.37     34.47 o 
   0   8  16      445.08      408.92     40.42 o 
   1   8  16      176.13      116.14     45.46 o 
  -5   0  17       41.72       34.61     31.76 o 
  -3   0  17      542.69      577.41     38.99 o 
  -1   0  17      228.72      215.48     21.94 o 
   1   0  17        4.14       11.94     16.92 o 
   3   0  17      227.44      193.26     38.83 o 
   5   0  17      320.52      395.55     59.00 o 
  -5   1  17       67.36       76.47     23.48 o 
  -4   1  17      159.33      143.43     27.98 o 
  -3   1  17        2.23       14.94     26.21 o 
  -2   1  17      113.89       89.82     20.19 o 
  -1   1  17      276.29      288.00     12.48 o 
   0   1  17      427.86      460.38     17.59 o 
   1   1  17      233.80      224.85     15.37 o 
   2   1  17      486.68      501.01     24.18 o 
   3   1  17      359.52      313.95     29.69 o 
   4   1  17      201.20      180.45     31.82 o 
   5   1  17       17.42       12.20     30.52 o 
  -5   2  17      143.33      147.44     29.78 o 
  -4   2  17      169.86      143.71     44.16 o 
  -3   2  17        0.11      -11.43     19.52 o 
  -2   2  17      589.65      557.85     30.41 o 
  -1   2  17      178.21      188.34     11.81 o 
   0   2  17      386.10      369.57     20.72 o 
   1   2  17        0.14        1.75     11.40 o 
   2   2  17      146.88      130.31     27.59 o 
   3   2  17      706.94      782.41     39.69 o 
   4   2  17        0.58      -24.78     24.78 o 
   5   2  17        7.58      -30.40     30.40 o 
  -4   3  17      347.82      369.45     32.80 o 
  -3   3  17        0.01       -6.30     21.08 o 
  -2   3  17      714.49      690.06     32.60 o 
  -1   3  17      151.43      166.92     18.19 o 
   0   3  17      180.03      157.73     13.03 o 
   1   3  17        0.02       -3.15     11.42 o 
   2   3  17        0.31       17.62     15.52 o 
   3   3  17       15.25       19.73     23.31 o 
   4   3  17       35.80       14.12     27.26 o 
  -4   4  17      109.84      153.02     31.84 o 
  -3   4  17       72.20       72.77     30.13 o 
  -2   4  17      503.95      502.72     50.87 o 
  -1   4  17      172.88      155.76     26.93 o 
   0   4  17      481.86      512.38     34.59 o 
   1   4  17       28.36       35.67     12.38 o 
   2   4  17      186.24      219.36     20.17 o 
   3   4  17      222.96      184.87     32.36 o 
   4   4  17       51.38       59.98     31.76 o 
  -4   5  17       81.13       64.74     31.49 o 
  -3   5  17      200.64      198.38     46.66 o 
  -2   5  17      140.37      208.31     46.36 o 
  -1   5  17      549.98      487.06     36.37 o 
   0   5  17       45.58       37.22     26.58 o 
   1   5  17       14.98        1.56     18.58 o 
   2   5  17      336.76      394.54     43.45 o 
   3   5  17       40.41        1.28     41.69 o 
   4   5  17      382.21      399.72     59.45 o 
  -3   6  17       62.82       59.24     29.36 o 
  -2   6  17       15.13        2.41     42.14 o 
  -1   6  17      103.72       80.07     43.65 o 
   0   6  17        7.05        6.09     25.75 o 
   1   6  17       10.39       -6.11     27.14 o 
   2   6  17       15.99       50.57     37.48 o 
   3   6  17       88.06       81.15     31.46 o 
  -2   7  17       15.23        6.70     27.61 o 
  -1   7  17      240.10      162.86     49.37 o 
   0   7  17      184.89      162.74     32.34 o 
   1   7  17      235.15      217.20     35.15 o 
   2   7  17       77.51       62.61     44.25 o 
  -1   8  17       38.16       73.02     31.28 o 
   0   8  17       29.09       21.24     36.27 o 
   1   8  17       17.19      -15.24     29.62 o 
  -4   0  18        9.47      -10.82     28.90 o 
  -2   0  18      779.82      723.37     59.60 o 
   0   0  18     1397.91     1381.63     40.94 o 
   2   0  18       19.95        6.32     28.90 o 
   4   0  18       40.83       15.65     35.82 o 
  -5   1  18      131.08       69.65     23.87 o 
  -4   1  18        9.77       17.81     20.72 o 
  -3   1  18       61.08       35.94     25.43 o 
  -2   1  18       19.57       12.75     19.59 o 
  -1   1  18      499.83      567.92     16.86 o 
   0   1  18      571.45      570.32     19.51 o 
   1   1  18      608.81      593.66     21.01 o 
   2   1  18      604.35      583.10     26.11 o 
   3   1  18      168.62      190.62     28.01 o 
   4   1  18      116.66       67.07     28.29 o 
   5   1  18       32.15       66.62     31.88 o 
  -5   2  18        8.04       -6.10     22.98 o 
  -4   2  18        3.73        1.32     24.04 o 
  -3   2  18      127.35      137.46     25.18 o 
  -2   2  18      101.90       61.06     20.30 o 
  -1   2  18      407.58      349.47     20.66 o 
   0   2  18       54.94       50.83     10.34 o 
   1   2  18     1256.06     1281.93     28.51 o 
   2   2  18      753.11      747.83     28.08 o 
   3   2  18      155.02      133.10     38.98 o 
   4   2  18        1.89      -25.75     25.75 o 
   5   2  18       16.15       15.25     31.54 o 
  -4   3  18        3.86       16.09     24.32 o 
  -3   3  18      292.43      280.39     28.79 o 
  -2   3  18       17.17       13.37     20.96 o 
  -1   3  18      705.04      648.54     26.24 o 
   0   3  18       33.98       23.38     11.38 o 
   1   3  18      288.49      278.24     18.25 o 
   2   3  18        1.86        9.39     23.07 o 
   3   3  18      206.98      241.99     48.62 o 
   4   3  18       12.08       27.67     27.78 o 
  -4   4  18       10.12      -24.85     24.85 o 
  -3   4  18      123.72      104.29     32.03 o 
  -2   4  18      100.49      206.21     45.15 o 
  -1   4  18      440.60      418.46     38.68 o 
   0   4  18      499.80      492.40     34.15 o 
   1   4  18      710.97      713.48     23.35 o 
   2   4  18      291.89      312.60     34.17 o 
   3   4  18      258.88      258.04     63.52 o 
   4   4  18       44.26       85.85     30.73 o 
  -4   5  18        3.59      -28.45     28.45 o 
  -3   5  18        1.46       27.39     43.95 o 
  -2   5  18       73.70       95.13     40.94 o 
  -1   5  18      194.13      143.89     37.63 o 
   0   5  18      672.77      718.48     42.76 o 
   1   5  18      229.08      257.01     31.45 o 
   2   5  18      200.04      183.83     21.62 o 
   3   5  18        6.95        6.51     30.86 o 
   4   5  18       67.07       54.03     50.42 o 
  -3   6  18        7.74       -2.55     27.93 o 
  -2   6  18       54.89       65.62     42.45 o 
  -1   6  18      131.04      162.56     48.47 o 
   0   6  18       53.30       57.94     29.35 o 
   1   6  18      171.14      153.50     30.09 o 
   2   6  18       92.22       48.77     41.54 o 
   3   6  18        0.60       97.53     44.85 o 
  -2   7  18       44.09       53.78     30.73 o 
  -1   7  18      188.09      254.97     53.58 o 
   0   7  18      110.71      159.57     38.38 o 
   1   7  18      281.63      278.11     37.42 o 
   2   7  18      243.20      221.26     54.19 o 
  -5   0  19       15.51       21.18     42.14 o 
  -3   0  19      104.32      125.21     30.97 o 
  -1   0  19        0.04       32.13     18.48 o 
   1   0  19      909.20      959.42     55.99 o 
   3   0  19     1112.51     1177.93     62.61 o 
   5   0  19       11.23      -38.83     42.75 o 
  -5   1  19       55.49       33.97     24.03 o 
  -4   1  19       21.85       31.96     21.48 o 
  -3   1  19      133.28      107.93     28.99 o 
  -2   1  19      589.19      569.61     41.45 o 
  -1   1  19       54.17       44.32     12.49 o 
   0   1  19      107.98      109.82     19.83 o 
   1   1  19      572.87      599.81     21.89 o 
   2   1  19       58.18       38.75     16.04 o 
   3   1  19      406.97      364.03     32.27 o 
   4   1  19       28.81       41.09     28.61 o 
  -4   2  19       44.01       67.72     26.48 o 
  -3   2  19      133.05      133.96     25.58 o 
  -2   2  19        0.19      -11.89     18.94 o 
  -1   2  19      656.76      687.70     26.73 o 
   0   2  19       30.02       21.31     12.23 o 
   1   2  19       65.22       46.86     13.38 o 
   2   2  19      201.49      217.09     26.74 o 
   3   2  19       19.84       31.05     24.37 o 
   4   2  19       53.96       96.87     42.45 o 
  -4   3  19      103.45      101.64     27.85 o 
  -3   3  19        0.42      -24.57     24.57 o 
  -2   3  19       23.02       23.87     21.59 o 
  -1   3  19        7.12       15.85     16.99 o 
   0   3  19      299.69      325.40     16.76 o 
   1   3  19      125.68       94.44     15.51 o 
   2   3  19      254.64      241.71     22.99 o 
   3   3  19       97.78       62.00     26.57 o 
   4   3  19       41.88       34.17     28.74 o 
  -4   4  19       82.67       63.80     27.58 o 
  -3   4  19      211.35      227.13     28.40 o 
  -2   4  19       16.32       46.66     37.33 o 
  -1   4  19      218.66      244.65     31.48 o 
   0   4  19      165.00      167.47     21.16 o 
   1   4  19      251.66      243.44     16.53 o 
   2   4  19      148.45      151.52     19.98 o 
   3   4  19       88.54      100.36     28.40 o 
   4   4  19        0.02        3.44     29.57 o 
  -3   5  19       31.89      105.66     48.16 o 
  -2   5  19      568.93      597.24     61.41 o 
  -1   5  19      104.26      126.85     29.36 o 
   0   5  19        2.72      -36.42     36.42 o 
   1   5  19        0.46      -25.14     25.14 o 
   2   5  19       87.09       63.61     18.91 o 
   3   5  19       34.83       61.88     27.92 o 
  -3   6  19        0.72       35.95     28.78 o 
  -2   6  19       14.06        8.43     41.24 o 
  -1   6  19        1.50       22.58     40.04 o 
   0   6  19        2.53       18.79     47.41 o 
   1   6  19      284.36      288.36     34.75 o 
   2   6  19        0.27       -4.52     43.35 o 
   3   6  19      374.60      432.58     62.61 o 
  -2   7  19       30.68       27.79     30.81 o 
  -1   7  19       16.61       28.00     46.06 o 
   0   7  19       21.89       38.95     45.15 o 
   1   7  19        1.48       -4.51     30.38 o 
   2   7  19        0.26       17.76     46.96 o 
  -4   0  20      225.72      231.82     37.92 o 
  -2   0  20      108.99       91.89     27.46 o 
   0   0  20       35.48       11.83     19.09 o 
   2   0  20      187.53      207.41     39.74 o 
   4   0  20      518.28      435.89     54.49 o 
  -4   1  20      223.53      223.49     26.14 o 
  -3   1  20       79.93       55.46     23.12 o 
  -2   1  20      887.33      896.74     35.44 o 
  -1   1  20      120.12      116.95     13.79 o 
   0   1  20      319.97      336.08     16.85 o 
   1   1  20      491.79      500.75     20.72 o 
   2   1  20      142.54       92.21     21.66 o 
   3   1  20       31.93       21.91     24.86 o 
   4   1  20       82.13       70.24     30.32 o 
  -4   2  20      125.71      125.82     28.57 o 
  -3   2  20      118.29      136.25     25.73 o 
  -2   2  20        5.17       14.46     20.65 o 
  -1   2  20       54.42       70.59     17.44 o 
   0   2  20      156.36      157.00     25.42 o 
   1   2  20      141.95      155.46     15.58 o 
   2   2  20      409.61      441.26     32.01 o 
   3   2  20        5.16        5.04     24.90 o 
   4   2  20       53.28       19.29     29.41 o 
  -4   3  20       62.07        8.30     37.71 o 
  -3   3  20      346.62      409.24     35.51 o 
  -2   3  20       25.10       17.22     21.27 o 
  -1   3  20        6.99       20.33     17.75 o 
   0   3  20       15.44        7.27     17.03 o 
   1   3  20      165.33      161.92     15.53 o 
   2   3  20       17.53       36.99     17.14 o 
   3   3  20        0.41       32.53     26.40 o 
   4   3  20        2.22       -7.20     28.83 o 
  -4   4  20       94.34       52.23     39.27 o 
  -3   4  20       96.27      115.52     26.86 o 
  -2   4  20       64.15       48.47     29.16 o 
  -1   4  20      120.42      134.91     22.71 o 
   0   4  20      127.78      126.45     21.63 o 
   1   4  20       77.24      107.56     39.13 o 
   2   4  20      230.52      246.51     21.89 o 
   3   4  20        0.06        2.65     26.52 o 
   4   4  20       18.95        6.20     30.60 o 
  -3   5  20       25.35       77.36     45.15 o 
  -2   5  20       66.66       67.13     46.36 o 
  -1   5  20       41.43       17.19     26.18 o 
   0   5  20        0.01      -16.29     24.67 o 
   1   5  20      230.51      208.64     59.60 o 
   2   5  20       79.86      -15.95     41.54 o 
   3   5  20      121.82      108.21     29.04 o 
  -2   6  20       43.48       36.42     49.07 o 
  -1   6  20       43.94       49.67     46.06 o 
   0   6  20        2.19       17.16     29.59 o 
   1   6  20        2.50      -18.91     28.06 o 
   2   6  20        0.85        1.20     40.34 o 
  -1   7  20       36.25       -9.63     42.75 o 
   0   7  20       86.23      122.12     34.62 o 
   1   7  20      270.36      215.29     36.35 o 
  -3   0  21      302.50      322.77     38.60 o 
  -1   0  21        0.28      -18.69     18.69 o 
   1   0  21       92.06       19.27     31.01 o 
   3   0  21      133.55      171.29     39.43 o 
  -4   1  21       62.00       53.00     23.48 o 
  -3   1  21       80.54       65.12     24.36 o 
  -2   1  21      149.43      138.40     24.24 o 
  -1   1  21      540.96      557.68     20.79 o 
   0   1  21     1113.18     1139.17     26.42 o 
   1   1  21      663.04      689.12     24.37 o 
   2   1  21       55.98       55.76     18.00 o 
   3   1  21      143.13      167.86     48.77 o 
   4   1  21      127.08       92.18     34.32 o 
  -4   2  21       54.82       79.13     28.73 o 
  -3   2  21        3.67      -17.85     22.99 o 
  -2   2  21       41.19       41.71     21.99 o 
  -1   2  21        3.26      -16.29     16.29 o 
   0   2  21      790.00      825.20     25.88 o 
   1   2  21      158.64      159.87     16.16 o 
   2   2  21      104.10       96.48     20.68 o 
   3   2  21      121.46       78.01     27.28 o 
   4   2  21      115.31       95.69     31.68 o 
  -4   3  21       73.83       42.70     28.11 o 
  -3   3  21        5.49       11.43     23.77 o 
  -2   3  21      335.92      338.93     29.76 o 
  -1   3  21       44.84       35.38     18.21 o 
   0   3  21      145.29      149.36     21.55 o 
   1   3  21       19.00        3.44     13.76 o 
   2   3  21        4.25        9.21     17.43 o 
   3   3  21        3.12      -18.96     30.71 o 
   4   3  21      111.73      115.12     31.41 o 
  -3   4  21        2.65        6.04     25.24 o 
  -2   4  21       26.37       27.12     27.88 o 
  -1   4  21        2.91       26.30     21.87 o 
   0   4  21      528.56      508.32     45.58 o 
   1   4  21      607.51      597.74     41.54 o 
   2   4  21      363.00      411.84     25.27 o 
   3   4  21        2.80       62.96     27.43 o 
  -3   5  21       45.39       55.97     32.66 o 
  -2   5  21       25.87       48.16     41.84 o 
  -1   5  21      364.29      372.12     40.79 o 
   0   5  21      626.18      678.89     32.38 o 
   1   5  21       60.87       82.12     29.48 o 
   2   5  21       33.80       42.14     41.54 o 
   3   5  21       18.80      -24.68     38.83 o 
  -2   6  21       14.80       70.44     46.66 o 
  -1   6  21        6.87      -38.83     43.95 o 
   0   6  21       17.19      -23.88     28.25 o 
   1   6  21        1.68       46.32     29.57 o 
   2   6  21       65.21       58.40     46.96 o 
  -1   7  21       41.31       90.01     50.27 o 
   0   7  21      187.61      183.15     36.58 o 
   1   7  21      309.28      361.71     41.06 o 
  -4   0  22       21.29       18.81     32.40 o 
  -2   0  22       64.95       83.45     28.20 o 
   0   0  22      500.89      518.70     32.33 o 
   2   0  22      252.17      205.00     40.04 o 
   4   0  22       42.84      -38.23     39.74 o 
  -4   1  22       14.22      -10.67     23.07 o 
  -3   1  22       83.08      122.53     26.88 o 
  -2   1  22      263.71      323.84     29.58 o 
  -1   1  22       36.59       33.78     13.25 o 
   0   1  22      246.70      284.43     17.39 o 
   1   1  22       37.17       46.68     15.55 o 
   2   1  22      312.12      313.22     23.69 o 
   3   1  22      308.59      281.93     33.87 o 
   4   1  22        2.17       26.27     30.24 o 
  -4   2  22      218.02      280.51     53.06 o 
  -3   2  22       34.30       32.31     27.93 o 
  -2   2  22      110.48      127.12     25.30 o 
  -1   2  22        5.63       23.61     23.16 o 
   0   2  22      150.19      141.57     16.02 o 
   1   2  22      164.26      165.58     16.61 o 
   2   2  22       43.00       44.54     18.52 o 
   3   2  22      138.06      151.68     30.30 o 
   4   2  22      422.93      388.42     45.30 o 
  -4   3  22        9.67        8.04     28.31 o 
  -3   3  22       33.15       34.88     25.76 o 
  -2   3  22        7.41        4.26     26.90 o 
  -1   3  22      925.85      931.70     36.81 o 
   0   3  22      146.69      144.86     21.21 o 
   1   3  22      169.83      195.65     21.00 o 
   2   3  22        5.11      -16.48     33.15 o 
   3   3  22       25.64       40.92     26.73 o 
  -3   4  22       23.46       -0.39     26.76 o 
  -2   4  22       16.76       10.36     28.20 o 
  -1   4  22       18.22       12.40     21.32 o 
   0   4  22       88.43      109.08     25.50 o 
   1   4  22       86.02      107.48     29.14 o 
   2   4  22        0.02       14.75     38.23 o 
   3   4  22       40.59       -1.86     26.57 o 
  -3   5  22      149.00      160.11     34.59 o 
  -2   5  22        8.38       18.07     30.17 o 
  -1   5  22        3.20        2.52     26.58 o 
   0   5  22        0.21       52.76     31.95 o 
   1   5  22        0.09        8.54     28.67 o 
   2   5  22      215.15      220.05     53.28 o 
   3   5  22       76.37       26.79     46.96 o 
  -2   6  22       19.48      -43.65     47.26 o 
  -1   6  22       13.23       -0.60     43.05 o 
   0   6  22      356.69      372.43     39.65 o 
   1   6  22       13.86       -4.41     31.00 o 
   2   6  22      180.80      108.37     51.18 o 
  -3   0  23       68.48       74.79     32.31 o 
  -1   0  23      442.83      443.93     31.22 o 
   1   0  23       54.13       67.13     33.11 o 
   3   0  23      422.01      498.51     55.39 o 
  -4   1  23       34.07       43.76     25.09 o 
  -3   1  23      136.95      164.18     24.78 o 
  -2   1  23        0.01      -20.01     23.87 o 
  -1   1  23       63.37       85.40     15.73 o 
   0   1  23      406.17      453.58     21.13 o 
   1   1  23       35.34       67.23     16.46 o 
   2   1  23        4.23       -7.12     18.78 o 
   3   1  23        0.73       -3.61     26.80 o 
   4   1  23        9.67       17.65     45.91 o 
  -4   2  23       25.10       26.12     25.27 o 
  -3   2  23       22.02       33.54     28.00 o 
  -2   2  23      165.59      176.59     26.75 o 
  -1   2  23       94.58      115.32     20.52 o 
   0   2  23       21.10       54.81     20.21 o 
   1   2  23       15.01       14.88     14.84 o 
   2   2  23       34.28       35.92     18.84 o 
   3   2  23      191.16      214.29     32.06 o 
   4   2  23       49.36       61.10     88.50 o 
  -3   3  23        1.88       11.18     25.51 o 
  -2   3  23       26.24       27.70     35.33 o 
  -1   3  23        0.00       42.23     41.53 o 
   0   3  23       60.61       38.83     20.21 o 
   1   3  23       44.02       27.76     27.22 o 
   2   3  23      260.01      289.38     31.31 o 
   3   3  23       11.38        0.50     27.63 o 
  -3   4  23        0.51      -26.11     26.11 o 
  -2   4  23      198.27      169.24     51.63 o 
  -1   4  23      153.94      176.62     25.50 o 
   0   4  23       17.16       23.01     25.23 o 
   1   4  23      284.64      322.86     34.69 o 
   2   4  23        0.93      -37.63     38.53 o 
   3   4  23       79.14       73.07     28.91 o 
  -2   5  23       10.21       24.24     40.34 o 
  -1   5  23        8.61       -4.85     28.83 o 
   0   5  23      478.23      573.47     42.97 o 
   1   5  23       13.70       21.04     28.83 o 
   2   5  23       65.26      151.42     51.18 o 
  -1   6  23       34.18       85.20     31.75 o 
   0   6  23       38.73        7.42     32.02 o 
   1   6  23       41.99       68.63     38.23 o 
  -4   0  24        0.24      -16.29     33.73 o 
  -2   0  24       30.95       86.25     37.93 o 
   0   0  24        0.98      -21.70     21.70 o 
   2   0  24        0.09       25.59     35.82 o 
  -3   1  24        4.10       29.70     23.29 o 
  -2   1  24       11.78       -4.52     24.27 o 
  -1   1  24      644.46      651.23     29.11 o 
   0   1  24      375.20      393.98     20.23 o 
   1   1  24        0.00        9.07     15.98 o 
   2   1  24      259.53      299.31     24.70 o 
   3   1  24      281.25      287.52     34.59 o 
  -3   2  24       93.53       42.86     27.32 o 
  -2   2  24       25.00       16.02     33.26 o 
  -1   2  24      252.57      252.81     23.75 o 
   0   2  24       55.75       88.37     21.61 o 
   1   2  24      120.04      138.47     20.85 o 
   2   2  24      150.26      151.51     28.90 o 
   3   2  24       28.98       67.75     36.88 o 
  -3   3  24      162.26      162.02     32.30 o 
  -2   3  24        1.36      -23.88     23.88 o 
  -1   3  24      226.99      245.62     27.08 o 
   0   3  24        0.53       10.11     20.33 o 
   1   3  24        6.48       -8.77     27.03 o 
   2   3  24       41.64       12.10     25.24 o 
   3   3  24       45.81       84.71     41.54 o 
  -3   4  24       57.34       31.30     43.63 o 
  -2   4  24      120.11      109.87     50.57 o 
  -1   4  24      344.12      351.66     29.89 o 
   0   4  24      153.29      192.69     25.36 o 
   1   4  24      229.88      274.53     34.04 o 
   2   4  24        0.04       39.74     41.24 o 
  -2   5  24      138.51      109.99     33.39 o 
  -1   5  24      345.39      348.33     38.35 o 
   0   5  24       23.08       -3.93     30.11 o 
   1   5  24       18.05       -4.78     39.89 o 
   2   5  24        2.39       50.87     48.16 o 
   0   6  24       12.83       -3.78     32.35 o 
  -3   0  25      131.31      183.30     38.98 o 
  -1   0  25      784.81      861.63     34.84 o 
   1   0  25      201.51      205.00     40.64 o 
   3   0  25       49.25       65.32     43.65 o 
  -3   1  25        0.55       15.24     23.80 o 
  -2   1  25       46.21       59.45     25.89 o 
  -1   1  25        0.88       10.16     18.82 o 
   0   1  25        0.84      -10.08     14.54 o 
   1   1  25       89.92       91.69     21.60 o 
   2   1  25      403.63      412.02     27.75 o 
   3   1  25        1.50       -7.13     34.92 o 
  -3   2  25       12.40       42.96     27.82 o 
  -2   2  25       40.42       52.94     26.67 o 
  -1   2  25        1.21      -17.21     19.13 o 
   0   2  25      156.47      166.53     23.72 o 
   1   2  25       32.01       25.20     19.71 o 
   2   2  25       75.43      102.01     28.42 o 
   3   2  25      325.52      318.21     36.68 o 
  -3   3  25       25.28       42.97     28.56 o 
  -2   3  25      538.29      589.58     38.89 o 
  -1   3  25        0.00       -5.73     22.89 o 
   0   3  25       52.18       77.69     22.63 o 
   1   3  25        0.29      -27.55     27.55 o 
   2   3  25       10.09      -16.26     37.63 o 
   3   3  25        7.14       23.87     29.39 o 
  -2   4  25       52.42       57.63     32.18 o 
  -1   4  25       88.87      106.44     25.29 o 
   0   4  25       82.18       75.53     31.18 o 
   1   4  25       19.07       28.30     29.38 o 
   2   4  25       47.00       35.52     43.05 o 
  -1   5  25       62.43       15.53     29.38 o 
   0   5  25        0.29        2.95     30.64 o 
   1   5  25      201.50      158.53     36.12 o 
  -2   0  26      165.10      137.18     34.22 o 
   0   0  26      230.83      259.76     30.21 o 
   2   0  26      726.96      882.90     58.40 o 
  -3   1  26        7.52       62.03     25.55 o 
  -2   1  26       48.32       78.99     27.97 o 
  -1   1  26      162.47      190.69     37.24 o 
   0   1  26        1.52       15.78     19.49 o 
   1   1  26       20.35       21.30     20.73 o 
   2   1  26        0.53        7.47     26.78 o 
   3   1  26        0.11      -20.76     28.42 o 
  -3   2  26       32.33        5.10     29.13 o 
  -2   2  26      171.54      222.21     31.08 o 
  -1   2  26        4.52       35.47     21.01 o 
   0   2  26       36.07       59.17     27.56 o 
   1   2  26       24.17       52.53     28.08 o 
   2   2  26       38.16       64.75     27.05 o 
   3   2  26       39.77       89.91     31.27 o 
  -2   3  26        5.81      -27.17     27.17 o 
  -1   3  26       22.60        8.29     23.80 o 
   0   3  26        6.78       15.27     29.57 o 
   1   3  26      303.39      346.60     40.19 o 
   2   3  26        0.16      -22.58     43.05 o 
  -2   4  26       60.46       31.85     32.86 o 
  -1   4  26       22.49       39.43     24.38 o 
   0   4  26        8.61       17.56     29.10 o 
   1   4  26        2.60       10.26     33.56 o 
   2   4  26      194.86      295.31     56.59 o 
   0   5  26       10.67      -20.24     45.76 o 
  -3   0  27       13.59       42.60     35.55 o 
  -1   0  27        6.39       13.70     30.65 o 
   1   0  27        4.50       56.89     28.48 o 
  -2   1  27      240.48      236.97     31.30 o 
  -1   1  27      323.68      358.34     26.16 o 
   0   1  27        0.47      -18.53     18.53 o 
   1   1  27       74.44       76.05     22.71 o 
   2   1  27      291.32      295.41     34.88 o 
  -2   2  27       13.40        4.83     27.97 o 
  -1   2  27        7.00      -21.10     21.10 o 
   0   2  27       48.44       10.44     22.50 o 
   1   2  27      173.68      217.43     37.63 o 
   2   2  27       10.20       13.25     42.75 o 
  -2   3  27      107.62       80.81     29.27 o 
  -1   3  27        0.56       17.51     23.92 o 
   0   3  27      189.27      203.30     34.97 o 
   1   3  27       44.71       46.16     50.12 o 
   2   3  27       24.68      -13.85     44.85 o 
  -1   4  27       17.64       23.38     61.26 o 
   0   4  27       64.31       63.03     31.82 o 
   1   4  27        0.46       23.07     31.57 o 
  -2   0  28      469.46      465.47     46.15 o 
   0   0  28        1.62        7.01     40.19 o 
   2   0  28       24.75       72.55     43.35 o 
  -2   1  28       24.93       52.47     29.66 o 
  -1   1  28       76.71       50.54     42.85 o 
   0   1  28       38.28       59.14     23.88 o 
   1   1  28      339.38      349.54     37.37 o 
   2   1  28        4.58       -1.66     28.80 o 
  -2   2  28       22.61       48.27     29.25 o 
  -1   2  28       18.36       10.84     22.00 o 
   0   2  28       40.09       42.82     30.08 o 
   1   2  28       89.42      161.27     34.69 o 
   2   2  28       84.17      141.48     48.16 o 
  -1   3  28       79.44      103.71     27.22 o 
   0   3  28        0.30       -6.19     30.47 o 
   1   3  28        8.50      -54.94     54.94 o 
  -1   0  29      227.38      284.36     41.18 o 
   1   0  29      532.38      526.31     40.92 o 
  -1   1  29       80.72       50.25     28.41 o 
   0   1  29       11.28       20.83     29.36 o 
   1   1  29        1.51        6.74     30.13 o 
  -1   2  29        0.74       -0.59     22.19 o 
   0   2  29        0.00       19.08     30.65 o 
   1   2  29       10.89       60.10     31.76 o 
   0   3  29      360.59      368.13     40.07 o 
   0   0  30      111.74       70.38     45.61 o 
  -1   1  30       20.18      -10.08     27.82 o 
   0   1  30        8.10       -8.13     48.16 o 
   1   1  30      150.57      149.49     34.59 o 
                                                 
